# Supplementary material for: Bis[N-(1-naphth­yl)ethyl­enediammonium] hexa­bromidoplumbate(II)
Source: Acta Crystallogr Sect E Struct Rep Online. 2010 Mar 17;66(Pt 4):m417. doi: 10.1107/S1600536810008901 (PMC2983965; doi:10.1107/S1600536810008901)
Supplement: Supplementary file 1 [file e-66-0m417-sup1.cif]

##############################################################################
###                                                                        ###
###        Electronic paper (Acta Crystallographica Section E)             ###
###                                                                        ###
##############################################################################
#                                                                            #
# This CIF contains the data in a paper accepted for publication in Acta     #
# Crystallographica Section E. It conforms to the requirements of Notes      #
# for Authors for Section E, and has been peer reviewed under the auspices   #
# of the IUCr Commission on Journals.                                        #
#                                                                            #
# Full details of the Crystallographic Information File format               #
# are given in the paper "The Crystallographic Information File (CIF):       #
# a New Standard Archive File for Crystallography" by S. R. Hall, F. H.      #
# Allen and I. D. Brown [Acta Cryst. (1991), A47, 655-685].                  #
#                                                                            #
# The current version of the core CIF dictionary is obtainable from          #
# ftp://ftp.iucr.org/pub/cif_core.dic. The current version number is 2.4.    #
#                                                                            #
# Software is freely available for graphical display of the structure(s) in  #
# this CIF.  For information consult the CIF home page http://www.iucr.org/  #
# cif/home.html                                                              #
#                                                                            #
# This file may be used for bona fide research purposes within the           #
# scientific community so long as proper attribution is given to the journal # 
# article from which it was obtained.                                        #
#                                                                            #
##############################################################################
                                             
data_global
_audit_creation_method     'by CrystalStructure 3.7.0'
_journal_date_recd_electronic     2010-01-08
_journal_date_accepted     2010-03-09
_journal_name_full     'Acta Crystallographica, Section E'
_journal_year     2010
_journal_volume     66
_journal_issue      4
_journal_page_first     m417
_journal_page_last     m417
_journal_paper_category     QM
_journal_coeditor_code     XU2718
_publ_contact_author_name     'Gang Wu'
_publ_contact_author_address
;
Department of Polymer Science and Engineering,
State Key Laboratory of Silicon Materials,
Zhejiang University,
Key Lab of Macromolocule Synthesis and Functionalization
Zhejiang University,
Ministry of Education,
Hangzhou 310027,
PR China
;
_publ_contact_author_email     'wmang@zju.edu.cn'
_publ_contact_author_fax     '(+86) 571-8795-3733'
_publ_contact_author_phone     '(+86) 571-8795-2557'
_publ_section_title
;
Bis[<i>N</i>-(1-naphthyl)ethylenediammonium] hexabromidoplumbate(II)
;
loop_
    _publ_author_name
    _publ_author_address
    'Chen, Yao'
;
State Key Laboratory of Silicon Materials
Zhejiang University
Key Laboratory of Macromolecule Synthesis and
Functionalization (Zhejiang University)
Ministry of Education
Department of Material Science and Engineering
Zhejiang University
Hangzhou 310027
People's Republic of China
;
    'Zheng, Ying-Ying'
;
State Key Laboratory of Silicon Materials
Zhejiang University
Key Laboratory of Macromolecule Synthesis and
Functionalization (Zhejiang University)
Ministry of Education
Department of Material Science and Engineering
Zhejiang University
Hangzhou 310027
People's Republic of China
;
    'Wu, Gang'
;
State Key Laboratory of Silicon Materials
Zhejiang University
Key Laboratory of Macromolecule Synthesis and
Functionalization (Zhejiang University)
Ministry of Education
Department of Material Science and Engineering
Zhejiang University
Hangzhou 310027
People's Republic of China
;
    'Wang, Mang'
;
State Key Laboratory of Silicon Materials
Zhejiang University
Key Laboratory of Macromolecule Synthesis and
Functionalization (Zhejiang University)
Ministry of Education
Department of Material Science and Engineering
Zhejiang University
Hangzhou 310027
People's Republic of China
;
    'Chen, Hong-Zheng'
;
State Key Laboratory of Silicon Materials
Zhejiang University
Key Laboratory of Macromolecule Synthesis and
Functionalization (Zhejiang University)
Ministry of Education
Department of Material Science and Engineering
Zhejiang University
Hangzhou 310027
People's Republic of China
;
    'Yang, Hui'
;
State Key Laboratory of Silicon Materials
Zhejiang University
Key Laboratory of Macromolecule Synthesis and
Functionalization (Zhejiang University)
Ministry of Education
Department of Material Science and Engineering
Zhejiang University
Hangzhou 310027
People's Republic of China
;
data_I
_audit_creation_method     SHELXL-97
_chemical_name_systematic
;
Bis[<i>N</i>-(1-naphthyl)ethylenediammonium] hexabromidoplumbate(II)
;
_chemical_name_common     ?
_chemical_formula_moiety     '2(C12 H16 N2 2+), Br6 Pb 4-'
_chemical_formula_sum     'C24 H32 Br6 N4 Pb'
_chemical_formula_iupac     '(C12 H16 N2)2 [Pb Br6]'
_chemical_formula_weight     1063.19
_chemical_melting_point     ?
_symmetry_cell_setting     triclinic
_symmetry_space_group_name_H-M     'P -1'
_symmetry_space_group_name_Hall     '-P 1'
loop_
    _symmetry_equiv_pos_as_xyz
    'x, y, z'
    '-x, -y, -z'
_cell_length_a     8.1193(4)
_cell_length_b     8.5598(4)
_cell_length_c     12.4328(6)
_cell_angle_alpha     80.4601(13)
_cell_angle_beta     79.4756(14)
_cell_angle_gamma     62.8592(10)
_cell_volume     752.63(6)
_cell_formula_units_Z     1
_cell_measurement_reflns_used     6259
_cell_measurement_theta_min     3.0
_cell_measurement_theta_max     27.4
_cell_measurement_temperature     296.0(10)
_exptl_crystal_description     'chunk'
_exptl_crystal_colour     'colourless'
_exptl_crystal_size_max     0.39
_exptl_crystal_size_mid     0.33
_exptl_crystal_size_min     0.20
_exptl_crystal_density_diffrn     2.346
_exptl_crystal_density_meas     ?
_exptl_crystal_density_method     'not measured'
_exptl_crystal_F_000     496
_exptl_absorpt_coefficient_mu     13.589
_exptl_absorpt_correction_type     multi-scan
_exptl_absorpt_process_details     '(ABSCOR; Higashi, 1995)'
_exptl_absorpt_correction_T_min     0.0076
_exptl_absorpt_correction_T_max     0.0660
_exptl_special_details
;
Spectroscopic analysis: IR (KBr, cm^-1^): 3008 (N---H asymmatric
stretching), 2906 (N---H asymmatric stretching), 1573 (NH~2~ bending),
1142 (CH~2~ non-planar oscillating). Chemical analysis (calculated): C
27.09%, H 3.01%, N 5.27%; (found): C 27.12%, H 3.04%, N 5.23%.
;
_diffrn_ambient_temperature     296.0(10)
_diffrn_radiation_type     MoK\a
_diffrn_radiation_wavelength     0.71073
_diffrn_radiation_source     'rolling anode'
_diffrn_radiation_monochromator     graphite
_diffrn_measurement_device_type     'Rigaku R-AXIS RAPID'
_diffrn_measurement_method     \w
_diffrn_detector_area_resol_mean     10.00
_diffrn_reflns_number     6484
_diffrn_reflns_av_R_equivalents     0.0921
_diffrn_reflns_av_sigmaI/netI     0.1302
_diffrn_reflns_theta_min     3.03
_diffrn_reflns_theta_max     25.99
_diffrn_reflns_theta_full     25.99
_diffrn_measured_fraction_theta_max     0.993
_diffrn_measured_fraction_theta_full     0.993
_diffrn_reflns_limit_h_min     -9
_diffrn_reflns_limit_h_max     10
_diffrn_reflns_limit_k_min     -10
_diffrn_reflns_limit_k_max     10
_diffrn_reflns_limit_l_min     -15
_diffrn_reflns_limit_l_max     15
_diffrn_standards_number     0
_diffrn_standards_interval_count     ?
_diffrn_standards_interval_time     ?
_diffrn_standards_decay_%     ?
_refine_special_details
;
Refinement of F^2^ against ALL reflections.  The weighted R-factor wR and
goodness of fit S are based on F^2^, conventional R-factors R are based
on F, with F set to zero for negative F^2^. The threshold expression of
F^2^ > 2sigma(F^2^) is used only for calculating R-factors(gt) etc. and is
not relevant to the choice of reflections for refinement.  R-factors based
on F^2^ are statistically about twice as large as those based on F, and R-
factors based on ALL data will be even larger.
;
_reflns_number_total     2938
_reflns_number_gt     2444
_reflns_threshold_expression     I>2sigma(I)
_refine_ls_structure_factor_coef     Fsqd
_refine_ls_matrix_type     full
_refine_ls_R_factor_all     0.0740
_refine_ls_R_factor_gt     0.0673
_refine_ls_wR_factor_gt     0.1634
_refine_ls_wR_factor_ref     0.1737
_refine_ls_goodness_of_fit_ref     1.003
_refine_ls_restrained_S_all     1.003
_refine_ls_number_reflns     2938
_refine_ls_number_parameters     162
_refine_ls_number_restraints     0
_refine_ls_hydrogen_treatment     constr
_refine_ls_weighting_scheme     calc
_refine_ls_weighting_details
              'calc w=1/[\s^2^(Fo^2^)+(0.0730P)^2^+3P] where P=(Fo^2^+2Fc^2^)/3'
_atom_sites_solution_hydrogens     geom
_atom_sites_solution_primary     direct
_atom_sites_solution_secondary     difmap
_refine_ls_shift/su_max     0.002
_refine_ls_shift/su_mean     0.000
_refine_diff_density_max     3.731
_refine_diff_density_min     -3.271
_refine_ls_extinction_method     'SHELXL97 (Sheldrick, 2008)'
_refine_ls_extinction_coef     0.0104(12)
_refine_ls_extinction_expression
                                  'Fc^*^=kFc[1+0.001xFc^2^\l^3^/sin(2\q)]^-1/4^'
loop_
    _atom_type_symbol
    _atom_type_description
    _atom_type_scat_dispersion_real
    _atom_type_scat_dispersion_imag
    _atom_type_scat_source
    'C' 'C' 0.0033 0.0016
                         'International Tables Vol C Tables 4.2.6.8 and 6.1.1.4'
    'H' 'H' 0.0000 0.0000
                         'International Tables Vol C Tables 4.2.6.8 and 6.1.1.4'
    'N' 'N' 0.0061 0.0033
                         'International Tables Vol C Tables 4.2.6.8 and 6.1.1.4'
    'Br' 'Br' -0.2901 2.4595
                         'International Tables Vol C Tables 4.2.6.8 and 6.1.1.4'
    'Pb' 'Pb' -3.3944 10.1111
                         'International Tables Vol C Tables 4.2.6.8 and 6.1.1.4'
_computing_data_collection     'PROCESS-AUTO (Rigaku, 2006)'
_computing_cell_refinement     'PROCESS-AUTO (Rigaku, 2006)'
_computing_data_reduction     'CrystalStructure (Rigaku, 2007)'
_computing_structure_solution     'SHELXS97 (Sheldrick, 2008)'
_computing_structure_refinement     'SHELXL97 (Sheldrick, 2008)'
_computing_molecular_graphics     'ORTEP-3 for Windows (Farrugia, 1997)'
_computing_publication_material     'WinGX (Farrugia, 1999)'
loop_
    _atom_site_type_symbol
    _atom_site_label
    _atom_site_fract_x
    _atom_site_fract_y
    _atom_site_fract_z
    _atom_site_U_iso_or_equiv
    _atom_site_adp_type
    _atom_site_calc_flag
    _atom_site_refinement_flags
    _atom_site_occupancy
    _atom_site_disorder_assembly
    _atom_site_disorder_group
    Pb Pb1 0.5000 0.5000 0.5000 0.03697(12) Uani d S 1 . .
    Br Br3 0.69148(13) 0.55171(12) 0.66759(8) 0.0503(2) Uani d . 1 . .
    Br Br2 0.85539(12) 0.36179(13) 0.34710(8) 0.0533(3) Uani d . 1 . .
    Br Br1 0.44025(12) 0.86889(11) 0.39152(8) 0.0482(2) Uani d . 1 . .
    N N2 0.8772(11) 0.7533(10) 0.4518(7) 0.054(2) Uani d . 1 . .
    H H2A 0.7695 0.7973 0.4951 0.081 Uiso calc R 1 . .
    H H2B 0.9659 0.6741 0.4912 0.081 Uiso calc R 1 . .
    H H2C 0.8658 0.7018 0.3988 0.081 Uiso calc R 1 . .
    N N1 0.7162(9) 1.0520(8) 0.2540(6) 0.0418(17) Uani d . 1 . .
    H H1A 0.6464 0.9944 0.2816 0.050 Uiso calc R 1 . .
    H H1B 0.6673 1.1530 0.2863 0.050 Uiso calc R 1 . .
    C C1 0.7317(10) 0.9604(10) 0.0702(7) 0.0371(19) Uani d . 1 . .
    C C6 0.7273(11) 1.0045(10) -0.0447(8) 0.043(2) Uani d . 1 . .
    C C10 0.7082(12) 1.0940(10) 0.1348(8) 0.042(2) Uani d . 1 . .
    C C2 0.7567(12) 0.7896(10) 0.1148(8) 0.042(2) Uani d . 1 . .
    H H2 0.7528 0.7596 0.1903 0.051 Uiso calc R 1 . .
    C C11 0.9145(12) 0.9392(12) 0.2815(8) 0.047(2) Uani d . 1 . .
    H H11A 0.9668 0.8306 0.2465 0.056 Uiso calc R 1 . .
    H H11B 0.9895 1.0014 0.2513 0.056 Uiso calc R 1 . .
    C C9 0.6906(13) 1.2553(10) 0.0898(9) 0.050(2) Uani d . 1 . .
    H H9 0.6822 1.3366 0.1343 0.059 Uiso calc R 1 . .
    C C5 0.7545(13) 0.8761(12) -0.1131(9) 0.051(2) Uani d . 1 . .
    H H5 0.7519 0.9045 -0.1885 0.061 Uiso calc R 1 . .
    C C12 0.9269(12) 0.8946(12) 0.4031(8) 0.051(2) Uani d . 1 . .
    H H12A 1.0534 0.8616 0.4159 0.061 Uiso calc R 1 . .
    H H12B 0.8454 0.9995 0.4402 0.061 Uiso calc R 1 . .
    C C8 0.6851(12) 1.2998(10) -0.0233(8) 0.049(2) Uani d . 1 . .
    H H8 0.6703 1.4115 -0.0540 0.058 Uiso calc R 1 . .
    C C4 0.7839(13) 0.7129(12) -0.0684(9) 0.056(3) Uani d . 1 . .
    H H4 0.8025 0.6291 -0.1141 0.067 Uiso calc R 1 . .
    C C7 0.7014(12) 1.1792(12) -0.0885(8) 0.046(2) Uani d . 1 . .
    H H7 0.6957 1.2109 -0.1635 0.055 Uiso calc R 1 . .
    C C3 0.7876(13) 0.6654(11) 0.0432(9) 0.052(3) Uani d . 1 . .
    H H3 0.8106 0.5506 0.0711 0.063 Uiso calc R 1 . .
loop_
    _atom_site_aniso_label
    _atom_site_aniso_U_11
    _atom_site_aniso_U_22
    _atom_site_aniso_U_33
    _atom_site_aniso_U_12
    _atom_site_aniso_U_13
    _atom_site_aniso_U_23
    Pb1 0.03482(19) 0.03828(18) 0.0450(3) -0.02084(16) -0.00683(18) -0.00605(16)
    Br3 0.0562(4) 0.0602(4) 0.0498(5) -0.0361(4) -0.0112(4) -0.0079(4)
    Br2 0.0390(4) 0.0651(5) 0.0514(6) -0.0190(4) -0.0035(4) -0.0078(4)
    Br1 0.0429(4) 0.0463(4) 0.0596(6) -0.0249(3) -0.0068(4) 0.0014(4)
    N2 0.051(4) 0.055(4) 0.062(5) -0.028(3) -0.020(4) 0.007(4)
    N1 0.040(3) 0.039(3) 0.054(4) -0.022(3) -0.003(3) -0.014(3)
    C1 0.029(3) 0.042(3) 0.046(5) -0.018(3) -0.001(3) -0.011(3)
    C6 0.029(3) 0.040(3) 0.063(6) -0.015(3) -0.012(4) -0.008(4)
    C10 0.041(4) 0.045(4) 0.045(5) -0.024(3) -0.006(4) -0.003(3)
    C2 0.049(4) 0.042(3) 0.048(5) -0.029(3) -0.009(4) -0.001(3)
    C11 0.039(4) 0.052(4) 0.057(6) -0.026(4) -0.001(4) -0.008(4)
    C9 0.055(5) 0.037(3) 0.066(6) -0.028(3) -0.006(5) -0.009(4)
    C5 0.046(4) 0.063(5) 0.053(6) -0.030(4) -0.009(4) -0.008(4)
    C12 0.051(4) 0.054(4) 0.063(6) -0.032(4) -0.022(4) 0.000(4)
    C8 0.047(4) 0.038(4) 0.063(6) -0.025(3) -0.002(4) 0.002(4)
    C4 0.053(5) 0.055(4) 0.070(7) -0.025(4) -0.008(5) -0.025(4)
    C7 0.038(4) 0.058(4) 0.038(5) -0.022(4) 0.000(4) 0.004(4)
    C3 0.045(4) 0.045(4) 0.071(7) -0.020(4) -0.009(5) -0.011(4)
_geom_special_details
;
All e.s.d.'s (except the e.s.d. in the dihedral angle between two l.s. planes)
are estimated using the full covariance matrix. The cell e.s.d.'s are taken
into account individually in the estimation of e.s.d.'s in distances, angles
and torsion angles; correlations between e.s.d.'s in cell parameters are only
used when they are defined by crystal symmetry. An approximate (isotropic)
treatment of cell e.s.d.'s is used for estimating e.s.d.'s involving l.s.
planes.
;
loop_
    _geom_bond_atom_site_label_1
    _geom_bond_atom_site_label_2
    _geom_bond_site_symmetry_2
    _geom_bond_distance
    _geom_bond_publ_flag
    Pb1 Br1 . 3.0749(8) y
    Pb1 Br1 2_666 3.0749(8) ?
    Pb1 Br2 . 2.9944(10) y
    Pb1 Br2 2_666 2.9944(10) ?
    Pb1 Br3 2_666 3.0118(10) ?
    Pb1 Br3 . 3.0118(10) y
    N2 C12 . 1.451(12) ?
    N2 H2A . 0.8900 ?
    N2 H2B . 0.8900 ?
    N2 H2C . 0.8900 ?
    N1 C10 . 1.472(12) ?
    N1 C11 . 1.522(10) ?
    N1 H1A . 0.9000 ?
    N1 H1B . 0.9000 ?
    C1 C2 . 1.410(11) ?
    C1 C6 . 1.419(13) ?
    C1 C10 . 1.428(12) ?
    C6 C5 . 1.414(13) ?
    C6 C7 . 1.436(13) ?
    C10 C9 . 1.354(12) ?
    C2 C3 . 1.405(13) ?
    C2 H2 . 0.9300 ?
    C11 C12 . 1.506(13) ?
    C11 H11A . 0.9700 ?
    C11 H11B . 0.9700 ?
    C9 C8 . 1.399(14) ?
    C9 H9 . 0.9300 ?
    C5 C4 . 1.343(14) ?
    C5 H5 . 0.9300 ?
    C12 H12A . 0.9700 ?
    C12 H12B . 0.9700 ?
    C8 C7 . 1.361(14) ?
    C8 H8 . 0.9300 ?
    C4 C3 . 1.382(15) ?
    C4 H4 . 0.9300 ?
    C7 H7 . 0.9300 ?
    C3 H3 . 0.9300 ?
loop_
    _geom_angle_atom_site_label_1
    _geom_angle_atom_site_label_2
    _geom_angle_atom_site_label_3
    _geom_angle_site_symmetry_1
    _geom_angle_site_symmetry_3
    _geom_angle
    _geom_angle_publ_flag
    Br2 Pb1 Br2 . 2_666 180.0 ?
    Br2 Pb1 Br3 . 2_666 88.45(3) ?
    Br2 Pb1 Br3 2_666 2_666 91.55(3) ?
    Br2 Pb1 Br3 . . 91.55(3) ?
    Br2 Pb1 Br3 2_666 . 88.45(3) ?
    Br3 Pb1 Br3 2_666 . 180.0 ?
    Br2 Pb1 Br1 . . 86.43(3) ?
    Br2 Pb1 Br1 2_666 . 93.57(3) ?
    Br3 Pb1 Br1 2_666 . 92.47(3) ?
    Br3 Pb1 Br1 . . 87.53(3) ?
    Br2 Pb1 Br1 . 2_666 93.57(3) ?
    Br2 Pb1 Br1 2_666 2_666 86.43(3) ?
    Br3 Pb1 Br1 2_666 2_666 87.53(3) ?
    Br3 Pb1 Br1 . 2_666 92.47(3) ?
    Br1 Pb1 Br1 . 2_666 180.0 ?
    C12 N2 H2A . . 109.5 ?
    C12 N2 H2B . . 109.5 ?
    H2A N2 H2B . . 109.5 ?
    C12 N2 H2C . . 109.5 ?
    H2A N2 H2C . . 109.5 ?
    H2B N2 H2C . . 109.5 ?
    C10 N1 C11 . . 112.3(7) ?
    C10 N1 H1A . . 109.2 ?
    C11 N1 H1A . . 109.2 ?
    C10 N1 H1B . . 109.2 ?
    C11 N1 H1B . . 109.2 ?
    H1A N1 H1B . . 107.9 ?
    C2 C1 C6 . . 119.0(8) ?
    C2 C1 C10 . . 123.5(8) ?
    C6 C1 C10 . . 117.5(7) ?
    C5 C6 C1 . . 120.0(8) ?
    C5 C6 C7 . . 121.9(9) ?
    C1 C6 C7 . . 118.1(8) ?
    C9 C10 C1 . . 122.5(9) ?
    C9 C10 N1 . . 118.2(8) ?
    C1 C10 N1 . . 119.1(7) ?
    C3 C2 C1 . . 118.9(9) ?
    C3 C2 H2 . . 120.6 ?
    C1 C2 H2 . . 120.6 ?
    C12 C11 N1 . . 113.4(7) ?
    C12 C11 H11A . . 108.9 ?
    N1 C11 H11A . . 108.9 ?
    C12 C11 H11B . . 108.9 ?
    N1 C11 H11B . . 108.9 ?
    H11A C11 H11B . . 107.7 ?
    C10 C9 C8 . . 120.1(9) ?
    C10 C9 H9 . . 119.9 ?
    C8 C9 H9 . . 119.9 ?
    C4 C5 C6 . . 119.6(10) ?
    C4 C5 H5 . . 120.2 ?
    C6 C5 H5 . . 120.2 ?
    N2 C12 C11 . . 114.6(8) ?
    N2 C12 H12A . . 108.6 ?
    C11 C12 H12A . . 108.6 ?
    N2 C12 H12B . . 108.6 ?
    C11 C12 H12B . . 108.6 ?
    H12A C12 H12B . . 107.6 ?
    C7 C8 C9 . . 119.8(8) ?
    C7 C8 H8 . . 120.1 ?
    C9 C8 H8 . . 120.1 ?
    C5 C4 C3 . . 122.1(10) ?
    C5 C4 H4 . . 118.9 ?
    C3 C4 H4 . . 118.9 ?
    C8 C7 C6 . . 121.8(9) ?
    C8 C7 H7 . . 119.1 ?
    C6 C7 H7 . . 119.1 ?
    C4 C3 C2 . . 120.4(9) ?
    C4 C3 H3 . . 119.8 ?
    C2 C3 H3 . . 119.8 ?
loop_
    _geom_torsion_atom_site_label_1
    _geom_torsion_atom_site_label_2
    _geom_torsion_atom_site_label_3
    _geom_torsion_atom_site_label_4
    _geom_torsion_site_symmetry_1
    _geom_torsion_site_symmetry_2
    _geom_torsion_site_symmetry_3
    _geom_torsion_site_symmetry_4
    _geom_torsion
    _geom_torsion_publ_flag
    C2 C1 C6 C5 . . . . -2.2(12) ?
    C10 C1 C6 C5 . . . . 178.4(8) ?
    C2 C1 C6 C7 . . . . 179.9(8) ?
    C10 C1 C6 C7 . . . . 0.5(11) ?
    C2 C1 C10 C9 . . . . 177.7(8) ?
    C6 C1 C10 C9 . . . . -2.9(12) ?
    C2 C1 C10 N1 . . . . 2.1(12) ?
    C6 C1 C10 N1 . . . . -178.6(7) ?
    C11 N1 C10 C9 . . . . -100.8(9) ?
    C11 N1 C10 C1 . . . . 75.0(10) ?
    C6 C1 C2 C3 . . . . 3.7(12) ?
    C10 C1 C2 C3 . . . . -177.0(8) ?
    C10 N1 C11 C12 . . . . 179.9(7) ?
    C1 C10 C9 C8 . . . . 3.4(14) ?
    N1 C10 C9 C8 . . . . 179.1(8) ?
    C1 C6 C5 C4 . . . . 0.1(13) ?
    C7 C6 C5 C4 . . . . 177.9(9) ?
    N1 C11 C12 N2 . . . . 78.7(10) ?
    C10 C9 C8 C7 . . . . -1.4(14) ?
    C6 C5 C4 C3 . . . . 0.4(15) ?
    C9 C8 C7 C6 . . . . -1.0(13) ?
    C5 C6 C7 C8 . . . . -176.5(8) ?
    C1 C6 C7 C8 . . . . 1.3(12) ?
    C5 C4 C3 C2 . . . . 1.2(15) ?
    C1 C2 C3 C4 . . . . -3.2(13) ?
loop_
    _geom_hbond_atom_site_label_D
    _geom_hbond_atom_site_label_H
    _geom_hbond_atom_site_label_A
    _geom_hbond_site_symmetry_A
    _geom_hbond_distance_DH
    _geom_hbond_distance_HA
    _geom_hbond_distance_DA
    _geom_hbond_angle_DHA
    _geom_hbond_publ_flag
    N1 H1A Br1 . 0.90 2.48 3.364(8) 168 y
    N1 H1B Br3 2_676 0.90 2.89 3.618(7) 139 y
    N2 H2B Br2 2_766 0.89 2.59 3.339(9) 143 y
