# Supplementary material for: Bis[N-(1-naphth­yl)ethyl­enediammonium] hexa­bromidoplumbate(II)
Source: Acta Crystallogr Sect E Struct Rep Online. 2010 Mar 17;66(Pt 4):m417. doi: 10.1107/S1600536810008901 (PMC2983965; doi:10.1107/S1600536810008901)
Supplement: Supplementary file 2 [file e-66-0m417-Isup2.hkl]

#
# h,k,l, Fc-squared, Fo-squared, sigma(Fo-squared) and status flag
#
data_I
_shelx_title ' zyy in P -1'
_shelx_refln_list_code          4
_shelx_F_calc_maximum      244.19
_exptl_crystal_F_000       496.00
_reflns_d_resolution_high  0.8109
 
loop_
 _symmetry_equiv_pos_as_xyz
 'x, y, z'
 '-x, -y, -z'
 
_cell_length_a     8.1193
_cell_length_b     8.5598
_cell_length_c    12.4328
_cell_angle_alpha  80.460
_cell_angle_beta   79.476
_cell_angle_gamma  62.859
 
_shelx_F_squared_multiplier     1.000
 
loop_
 _refln_index_h
 _refln_index_k
 _refln_index_l
 _refln_F_squared_calc
 _refln_F_squared_meas
 _refln_F_squared_sigma
 _refln_observed_status
   2   0   0      757.52      945.54     42.57 o
   3   0   0     3926.79     4639.32    286.08 o
   4   0   0     1725.66     1873.57    116.04 o
   5   0   0     6372.80     7045.07    569.16 o
   6   0   0     1254.90     1347.28    138.24 o
   7   0   0      335.58      409.66     73.24 o
   8   0   0       28.07       44.75     22.03 o
  -8   1   0      797.70      778.61    115.02 o
  -7   1   0       88.07      109.90     34.33 o
  -6   1   0     1219.43     1360.51    141.77 o
  -5   1   0     3328.06     3837.24    392.50 o
  -4   1   0      235.05      254.47     20.58 o
  -3   1   0       19.07       40.14      8.57 o
  -2   1   0       34.40       50.55      5.57 o
  -1   1   0      297.25      326.34     36.07 o
   2   1   0     1917.24     2216.44    134.71 o
   3   1   0    11522.40    15103.93   1376.49 o
   4   1   0     2784.75     3136.05    296.23 o
   5   1   0     3020.96     2947.48    356.91 o
   6   1   0    12997.25    13235.68   1439.27 o
   7   1   0     1339.61     1320.70    215.26 o
   8   1   0      163.74      196.78    106.79 o
   9   1   0      553.18      579.74    185.08 o
  -7   2   0      640.65      511.41    208.35 o
  -6   2   0      882.54      863.07    219.97 o
  -5   2   0     6643.39     4999.68   1777.72 o
  -4   2   0     2470.95     1585.95    673.79 o
  -3   2   0      204.31      245.08     17.38 o
  -2   2   0    16833.06    17556.86   1834.24 o
  -1   2   0     7960.09     9921.74   1092.44 o
   0   2   0     7094.81     8698.77    494.88 o
   1   2   0     5849.69     6914.77    314.52 o
   2   2   0     6201.96     7618.72    547.86 o
   3   2   0      140.91      196.02     24.91 o
   4   2   0     4224.30     4754.88    442.80 o
   5   2   0      401.10      426.82     55.93 o
   6   2   0      617.66      620.46     77.26 o
   7   2   0       12.76       12.76     18.68 o
   8   2   0       21.37       18.08     14.97 o
   9   2   0     1890.32     2398.53    631.53 o
  -7   3   0      271.26      383.25    131.64 o
  -6   3   0       10.36      -15.33     27.55 o
  -5   3   0      456.86      505.56    122.60 o
  -4   3   0       98.31      120.47     46.36 o
  -3   3   0      153.81      172.90     46.37 o
  -2   3   0     8114.13    10143.32   1291.17 o
  -1   3   0    13178.97    14164.92   1169.13 o
   0   3   0     4541.78     5464.12    276.30 o
   1   3   0    17202.97    20594.12   1476.82 o
   2   3   0     3852.11     4557.31    240.33 o
   3   3   0     3858.13     4158.42    343.43 o
   4   3   0    26036.66    29778.93   3838.31 o
   5   3   0     3571.80     3769.60    352.10 o
   6   3   0      740.64      784.38     78.71 o
   7   3   0      452.25      507.64     85.67 o
   8   3   0       71.65       62.14     28.11 o
   9   3   0      372.58      292.04    176.43 o
  -6   4   0      520.41      650.78    163.52 o
  -5   4   0      265.89      306.95     93.12 o
  -4   4   0      613.87      705.62    132.53 o
  -3   4   0      176.37      184.22     49.66 o
  -2   4   0      586.33      599.12    139.54 o
  -1   4   0     4654.57     4808.96    282.83 o
   0   4   0        5.23        9.13      3.48 o
   1   4   0       10.59       28.49      6.36 o
   2   4   0      166.03      203.03     17.80 o
   3   4   0      458.72      553.66     46.83 o
   4   4   0    13391.69    14966.63   1515.65 o
   5   4   0     8065.37     8503.42    765.97 o
   6   4   0      296.32      283.16     54.85 o
   7   4   0     1884.18     1881.08    243.10 o
   8   4   0     2082.90     2094.41    273.91 o
   9   4   0     1138.72     1298.52    278.70 o
  -5   5   0       97.39      115.16     61.32 o
  -4   5   0      884.26     1047.68    195.16 o
  -3   5   0     1675.13     1837.68    262.97 o
  -2   5   0     1913.62     1890.09    343.94 o
  -1   5   0     9258.91    10494.94   1419.13 o
   0   5   0     2808.92     2999.58    132.20 o
   1   5   0       46.58       66.03     10.45 o
   2   5   0     3489.03     3839.02    209.88 o
   3   5   0      241.88      298.90     25.14 o
   4   5   0     1966.97     2160.01    163.64 o
   5   5   0     1813.56     1857.94    161.64 o
   6   5   0      990.05     1011.35    137.29 o
   7   5   0      101.87      119.04     37.97 o
   8   5   0      380.76      620.74    427.97 o
   9   5   0      189.90      185.47    172.70 o
  -4   6   0       14.23       13.50     26.09 o
  -3   6   0      297.56      336.55     93.86 o
  -2   6   0      118.64      145.84     87.80 o
  -1   6   0     2023.66     2141.10    265.00 o
   0   6   0     1331.85     1400.43     63.26 o
   1   6   0      145.35      166.65     16.77 o
   2   6   0     4831.47     5100.66    350.02 o
   3   6   0     8541.83     9829.63   1017.19 o
   4   6   0     5934.14     5718.08    392.24 o
   5   6   0     4344.35     3952.11    262.46 o
   6   6   0      642.49      665.37     91.72 o
   7   6   0      271.14      284.54     65.00 o
   8   6   0     1971.42     1876.81    298.36 o
   9   6   0      399.32      521.64    183.20 o
  -3   7   0      508.55      616.05    146.70 o
  -2   7   0      396.55      384.67     96.63 o
  -1   7   0      139.35      137.82     50.20 o
   0   7   0      213.72      233.25     17.29 o
   1   7   0      392.19      400.33     25.35 o
   2   7   0       55.02       56.99     15.31 o
   3   7   0     2616.58     2729.75    201.28 o
   4   7   0      322.67      354.17     43.51 o
   5   7   0      609.10      583.98     61.24 o
   6   7   0      368.79      440.89    104.21 o
   7   7   0      367.84      303.08    100.64 o
   8   7   0     2792.78     3386.70   1042.09 o
   9   7   0     1779.74     1902.01    478.66 o
  -2   8   0      811.57      930.02    189.22 o
  -1   8   0      498.22      449.43    166.80 o
   0   8   0      853.99      771.47     55.37 o
   1   8   0      465.11      461.50     35.39 o
   2   8   0      954.59      851.60     74.35 o
   3   8   0     3190.86     3200.54    241.36 o
   4   8   0      629.10      715.59     83.29 o
   5   8   0        8.31        6.18     10.81 o
   6   8   0       57.08       84.45     34.77 o
   7   8   0        6.29       22.01     15.23 o
   8   8   0      352.26      300.51     91.95 o
   0   9   0       24.38        0.91     10.58 o
   1   9   0      259.83      226.80     22.08 o
   2   9   0      460.43      446.80     42.77 o
   3   9   0     1717.26     1732.83    158.06 o
   4   9   0     1458.67     1485.49    151.86 o
   5   9   0      483.11      501.51     63.34 o
   6   9   0      873.32      831.01    126.92 o
   7   9   0     1037.21     1191.96    327.45 o
   8   9   0      855.48      716.03    175.43 o
   2  10   0       93.61      -49.46    110.78 o
   3  10   0       50.15       37.04     11.61 o
   4  10   0      107.42       63.04     34.44 o
   5  10   0        8.04      -12.54     12.54 o
   6  10   0       69.85       81.46     25.68 o
  -6 -10   1       11.91       29.93     26.22 o
  -5 -10   1       19.97       19.42     19.01 o
  -4 -10   1      181.80       98.98     84.88 o
  -3 -10   1      322.42      310.70     29.99 o
  -7  -9   1      508.86      537.54    140.58 o
  -6  -9   1      596.88      670.98     95.06 o
  -5  -9   1      698.26      732.79     92.65 o
  -4  -9   1     1204.91     1228.55    143.13 o
  -3  -9   1     1068.93     1111.83    110.50 o
  -2  -9   1       22.25       30.30      8.86 o
  -1  -9   1        4.69        7.89      4.00 o
   0  -9   1       97.63       95.82     51.47 o
  -8  -8   1      250.84      198.55     77.81 o
  -7  -8   1      104.54       90.40     32.67 o
  -6  -8   1      177.09      201.45     41.79 o
  -5  -8   1     1601.57     1690.02    201.62 o
  -4  -8   1     1336.58     1386.47    127.25 o
  -3  -8   1     2366.66     2354.15    209.86 o
  -2  -8   1      988.44      931.75     72.60 o
  -1  -8   1      417.11      414.38     25.44 o
   0  -8   1     1541.30     1224.80     63.79 o
   1  -8   1      649.23      608.61    117.52 o
   2  -8   1      288.37      275.90     83.63 o
  -9  -7   1      816.59      766.14    162.76 o
  -8  -7   1      986.87     1052.68    215.79 o
  -7  -7   1       20.40        7.00      9.79 o
  -6  -7   1       16.60       16.55     16.69 o
  -5  -7   1     1284.30     1100.99    110.90 o
  -4  -7   1      287.89      299.41     33.57 o
  -3  -7   1      226.22      266.32     45.41 o
  -2  -7   1       32.40       24.14     12.72 o
  -1  -7   1      195.79      194.80     23.23 o
   0  -7   1      784.49      787.54     39.07 o
   1  -7   1     1429.10     1452.01    321.32 o
   2  -7   1      331.68      402.50     98.43 o
   3  -7   1      384.87      440.34    200.35 o
  -9  -6   1      280.02      286.30     83.89 o
  -8  -6   1     1056.47     1034.06    276.52 o
  -7  -6   1     1053.99     1073.50    150.78 o
  -6  -6   1     1253.53     1107.01    157.15 o
  -5  -6   1     8710.86     8661.17    691.89 o
  -4  -6   1     7108.73     7180.51    520.63 o
  -3  -6   1     1101.36     1128.19     79.61 o
  -2  -6   1     1406.64     1584.38    160.58 o
  -1  -6   1      375.48      436.58     37.89 o
   0  -6   1      560.27      577.74     23.86 o
   1  -6   1     1831.88     1908.63    240.23 o
   2  -6   1        3.18       -3.28     13.50 o
   3  -6   1        9.10       16.97     23.36 o
   4  -6   1      100.36      121.37    102.75 o
  -9  -5   1      252.85      220.82     66.63 o
  -8  -5   1       75.26       58.61     36.23 o
  -7  -5   1       11.17        5.60     12.98 o
  -6  -5   1       66.60       51.52     39.10 o
  -5  -5   1     3576.01     3615.74    303.24 o
  -4  -5   1     7398.02     7037.83    588.78 o
  -3  -5   1       83.35      102.86     16.79 o
  -2  -5   1     2312.28     2479.61    124.73 o
  -1  -5   1     5070.16     5853.17    393.65 o
   0  -5   1     4472.96     4743.17    272.44 o
   1  -5   1    10183.43    11061.08   1161.20 o
   2  -5   1     1759.46     1883.36    348.89 o
   3  -5   1      125.94      108.24     45.63 o
   4  -5   1      992.98     1066.46    194.30 o
   5  -5   1      252.13      298.15    171.08 o
  -9  -4   1      895.76      891.75    160.93 o
  -8  -4   1      201.77      178.91     47.40 o
  -7  -4   1     2678.86     2532.02    345.94 o
  -6  -4   1     2325.60     2219.34    263.48 o
  -5  -4   1     1486.61     1621.45    168.18 o
  -4  -4   1     2143.49     2330.04    172.24 o
  -3  -4   1        0.29        9.65      6.37 o
  -2  -4   1      319.89      297.49     35.28 o
  -1  -4   1     1078.36     1172.48     53.68 o
   0  -4   1      135.22      147.58     10.36 o
   1  -4   1     1640.64     1684.89    138.76 o
   2  -4   1     2084.19     2393.79    267.06 o
   3  -4   1       14.53       15.69     17.34 o
   4  -4   1     1194.30     1272.69    199.78 o
   5  -4   1     1685.86     1938.00    316.55 o
   6  -4   1      351.86      470.80    128.75 o
  -9  -3   1      534.74      520.85     99.31 o
  -8  -3   1       29.30       14.48     16.03 o
  -7  -3   1      681.66      646.85     80.67 o
  -6  -3   1     9409.50     9778.13   1194.81 o
  -5  -3   1     4791.82     5008.38    484.08 o
  -4  -3   1    13427.42    15546.36   1657.03 o
  -3  -3   1     4413.90     4919.07    510.72 o
  -2  -3   1       37.77       50.67     11.51 o
  -1  -3   1    30186.95    36884.63   3469.62 o
   0  -3   1    16960.64    19641.31   1390.17 o
   1  -3   1      421.45      417.48     34.26 o
   2  -3   1      294.53      275.90     46.59 o
   3  -3   1      294.63      343.43     61.56 o
   4  -3   1      198.00      266.94     61.35 o
   5  -3   1     1537.70     1719.30    256.80 o
   6  -3   1       10.51        6.57     19.34 o
   7  -3   1       12.46        6.20     21.53 o
  -9  -2   1      208.16      148.58     42.85 o
  -8  -2   1       43.58       13.43     17.25 o
  -7  -2   1       28.96       35.40     28.95 o
  -6  -2   1     2922.89     3016.38    286.84 o
  -5  -2   1      170.29      204.38     30.08 o
  -4  -2   1       16.29       31.84     12.69 o
  -3  -2   1      994.00     1083.45    104.40 o
  -2  -2   1      275.24      343.33     30.61 o
  -1  -2   1    14516.00    18050.85   1431.14 o
   0  -2   1    39377.15    46887.36   4581.17 o
   1  -2   1     2679.82     2929.74    181.59 o
   2  -2   1     8268.45     9472.55   1082.52 o
   3  -2   1     4665.68     4851.97    535.47 o
   4  -2   1     1564.54     1836.58     94.03 o
   5  -2   1     5870.16     6547.23    580.63 o
   6  -2   1     1104.07     1173.80    181.94 o
   7  -2   1       26.59       -5.29     20.98 o
  -9  -1   1      636.37      643.62    225.69 o
  -8  -1   1     1469.17     1559.89    433.56 o
  -7  -1   1      215.90      254.98     49.93 o
  -6  -1   1     6115.83     6788.62    894.27 o
  -5  -1   1     9472.10    10939.89   1077.68 o
  -4  -1   1      437.30      556.21     67.06 o
  -3  -1   1      281.44      346.47     33.75 o
  -2  -1   1      676.64      813.95     44.17 o
  -1  -1   1     4944.22     5903.31    336.28 o
   0  -1   1    15583.02    16831.75    973.97 o
   1  -1   1      740.50      859.85     55.21 o
   2  -1   1     3710.19     4192.34    223.73 o
   3  -1   1     3263.56     3884.26    299.76 o
   4  -1   1     1234.23     1405.81    107.75 o
   5  -1   1     3008.54     3488.31    307.99 o
   6  -1   1     3109.64     3537.63    272.68 o
   7  -1   1       30.08       33.64     15.13 o
   8  -1   1      746.09      873.78    135.20 o
  -8   0   1      348.12      264.99     54.24 o
  -7   0   1      290.14      300.89     38.90 o
  -6   0   1     1699.45     1714.06    196.03 o
  -5   0   1     5740.72     6478.12    509.66 o
  -4   0   1       22.08       43.70     15.42 o
  -3   0   1     7177.99     8668.98    641.45 o
  -2   0   1    59629.98    82828.16  14885.92 o
  -1   0   1     4966.06     5632.38    349.98 o
   1   0   1     7217.04     7956.50    380.02 o
   2   0   1     1277.74     1358.04     93.98 o
   3   0   1    11538.74    14346.67   1755.10 o
   4   0   1      283.09      284.30     30.51 o
   5   0   1      181.66      231.53     52.95 o
   6   0   1     1006.48     1144.20    171.36 o
   7   0   1      148.00      173.90     31.45 o
   8   0   1        4.39       10.23     13.16 o
  -8   1   1      365.53      329.53     84.47 o
  -7   1   1      524.45      521.51     64.32 o
  -6   1   1      220.65      243.92     42.27 o
  -5   1   1     1194.88     1251.15     93.72 o
  -4   1   1     1734.39     1798.63    132.23 o
  -3   1   1      579.99      517.21     32.44 o
  -2   1   1     9108.52     8942.25   1029.34 o
   0   1   1     7288.89     7895.95    457.10 o
   2   1   1      189.35      283.57     37.85 o
   3   1   1    10015.75    12029.60    983.11 o
   4   1   1    43466.62    52964.21   8636.17 o
   5   1   1     4991.08     5392.09    450.34 o
   6   1   1     1166.74     1345.86    149.32 o
   7   1   1      469.35      590.93    147.82 o
   8   1   1      309.30      365.23    135.32 o
   9   1   1     1412.73     1717.38    266.21 o
  -7   2   1     1943.37     1459.44    561.19 o
  -6   2   1     1079.12     1027.63    183.99 o
  -5   2   1     1821.53     1768.66    210.85 o
  -4   2   1     3318.91     3213.95   1195.81 o
  -3   2   1       48.61       50.11     20.17 o
  -1   2   1    10156.87    10797.63    809.68 o
   0   2   1      411.16      372.54     14.85 o
   1   2   1     2320.72     2706.19    119.39 o
   2   2   1     4914.26     5982.76    612.77 o
   3   2   1       45.81       87.24     13.02 o
   4   2   1    11619.33    13485.75   1243.17 o
   5   2   1      190.38      195.69     25.69 o
   6   2   1      133.94      149.17     25.33 o
   7   2   1     2154.65     2330.69    293.72 o
   8   2   1      404.50      570.11    189.43 o
   9   2   1      901.15      970.34    301.56 o
  -7   3   1      506.48      674.30    199.68 o
  -6   3   1       68.78       54.64     18.25 o
  -5   3   1       16.88       17.38      8.09 o
  -4   3   1     1364.93     1368.17    102.16 o
  -3   3   1     1037.76     1127.26     43.95 o
  -2   3   1     9401.66    10103.39    616.81 o
   0   3   1     2793.65     3054.51    163.07 o
   1   3   1     4044.75     4794.31    256.55 o
   2   3   1    15393.29    18561.79   1787.34 o
   3   3   1     6082.29     7429.85    554.47 o
   4   3   1    12601.65    15078.66   1567.61 o
   5   3   1      850.09      818.07     83.33 o
   6   3   1      758.35      685.90     82.40 o
   7   3   1      807.56      891.07    238.18 o
   8   3   1      127.19      120.29     97.47 o
   9   3   1      134.50      138.72    112.62 o
  -6   4   1      376.46      515.76    159.44 o
  -5   4   1       55.01       72.27     49.82 o
  -4   4   1      290.14      371.64    100.08 o
  -3   4   1      355.85      402.46     86.96 o
  -2   4   1       30.62       41.42     23.18 o
  -1   4   1     3196.23     3748.10    242.69 o
   0   4   1       73.81       74.29      9.21 o
   1   4   1      172.91      180.74     12.99 o
   2   4   1     7826.36     9830.01    639.69 o
   3   4   1     9016.00    10942.94    970.96 o
   4   4   1     8104.69     9071.70    851.74 o
   5   4   1     7068.77     7414.71    647.76 o
   6   4   1      736.50      733.67     81.91 o
   7   4   1     2217.63     2296.80    326.88 o
   8   4   1     4486.42     4773.28    740.92 o
   9   4   1      647.53      688.12    181.85 o
  -5   5   1      133.73      136.53     68.26 o
  -4   5   1      801.75      958.20    184.14 o
  -3   5   1     3709.49     4380.26    592.57 o
  -2   5   1     1909.04     2065.77    386.53 o
  -1   5   1     2527.47     2880.17    158.02 o
   0   5   1      762.14      845.25     47.15 o
   1   5   1     1078.09     1106.12     44.37 o
   2   5   1     4667.43     5191.34    324.54 o
   3   5   1     3602.02     4301.67    292.92 o
   4   5   1      149.95      165.08     29.29 o
   5   5   1      371.51      432.51     80.22 o
   6   5   1      296.45      232.88     63.93 o
   7   5   1      370.90      378.87    100.47 o
   8   5   1     3202.95     3152.43    528.53 o
   9   5   1      666.75      874.40    406.68 o
  -4   6   1       23.99       21.53     29.74 o
  -3   6   1      973.78     1072.06    195.02 o
  -2   6   1     1361.10     1545.43    360.53 o
  -1   6   1     1334.03     1379.63     63.66 o
   0   6   1     1678.37     1726.93     85.25 o
   1   6   1      978.30     1062.67     65.44 o
   2   6   1     7312.48     7986.92    559.99 o
   3   6   1    12191.69    13492.31   1312.14 o
   4   6   1     2843.38     3122.30    255.99 o
   5   6   1      602.11      669.85     69.27 o
   6   6   1      683.38      428.59    205.82 o
   7   6   1      170.79      186.21     72.66 o
   8   6   1     1391.98     1838.72    596.91 o
   9   6   1      390.36      379.90    145.75 o
  -3   7   1      321.56      391.88    115.04 o
  -2   7   1      285.73      318.83    153.39 o
  -1   7   1      253.93      260.57     68.66 o
   0   7   1       97.60       93.70      9.07 o
   1   7   1      527.70      501.86     28.21 o
   2   7   1      164.29      184.69     18.62 o
   3   7   1     2747.14     2801.87    223.64 o
   4   7   1      547.39      673.90     98.50 o
   5   7   1      557.02      550.88     72.40 o
   6   7   1     3008.75     2802.93    387.56 o
   7   7   1     1833.66     1699.28    223.21 o
   8   7   1     2514.64     3968.39   1144.45 o
   9   7   1     1379.78     1365.44    354.82 o
  -2   8   1      750.62      895.33    297.77 o
  -1   8   1      189.39      214.14     68.64 o
   0   8   1      423.51      388.63     49.63 o
   1   8   1     1029.92     1139.78     65.93 o
   2   8   1      778.68      714.89     39.85 o
   3   8   1     1144.35     1127.89    138.83 o
   4   8   1       92.21      132.33     27.38 o
   5   8   1      592.54      593.66    125.39 o
   6   8   1      154.64      155.91     40.81 o
   7   8   1     1042.43      918.35     91.56 o
   8   8   1      301.39      272.03     64.96 o
   9   8   1      210.73      103.82     85.62 o
   0   9   1       67.28       81.58     58.95 o
   1   9   1     1195.05     1065.98     64.62 o
   2   9   1     1410.03     1395.77    129.35 o
   3   9   1     1193.69     1197.03    115.90 o
   4   9   1     1002.32     1045.87     92.95 o
   5   9   1      319.76      359.82     45.60 o
   6   9   1     1167.15     1046.38    131.17 o
   7   9   1     1633.65     1667.03    592.23 o
   8   9   1      333.71      293.53     61.08 o
   2  10   1      252.67      245.93     24.64 o
   3  10   1       49.25       44.49     15.05 o
   4  10   1       64.89       62.08     20.07 o
   5  10   1       63.64       55.44     23.80 o
   6  10   1      323.23      265.95     41.81 o
  -5 -10   2      184.65      108.69     96.66 o
  -4 -10   2      232.11      222.77     53.99 o
  -3 -10   2      236.42      252.67     53.75 o
  -7  -9   2      125.85      126.01     48.09 o
  -6  -9   2      589.55      624.25     97.91 o
  -5  -9   2      974.54     1100.22    207.09 o
  -4  -9   2      287.01      305.30     60.18 o
  -3  -9   2      197.54      221.97     47.64 o
  -2  -9   2        3.64        3.88     10.50 o
  -1  -9   2       18.99       29.30     57.11 o
   0  -9   2      104.58      233.25    143.82 o
  -8  -8   2      183.55      229.92     53.41 o
  -7  -8   2      137.13      116.56     38.90 o
  -6  -8   2      607.58      632.82    102.94 o
  -5  -8   2     3008.66     2933.91    229.06 o
  -4  -8   2     1513.88     1374.88    105.54 o
  -3  -8   2     1226.61     1348.11    182.12 o
  -2  -8   2     1298.58     1398.51    136.95 o
  -1  -8   2      349.98      449.38     54.15 o
   0  -8   2     1222.13     1458.63    181.27 o
   1  -8   2      634.04      727.00    150.41 o
   2  -8   2        7.34       19.71     46.71 o
  -9  -7   2      119.65      100.36     57.48 o
  -8  -7   2       79.80       83.42     45.73 o
  -7  -7   2       16.08       18.05     21.92 o
  -6  -7   2       24.64       14.21     15.82 o
  -5  -7   2     1462.56     1408.28    132.20 o
  -4  -7   2      261.05      262.56     44.10 o
  -3  -7   2      237.88      237.59     30.21 o
  -2  -7   2      189.33      215.44     28.00 o
  -1  -7   2      772.48      718.70     64.34 o
   0  -7   2     1564.94     1438.52     81.30 o
   1  -7   2     1632.95     1934.15    282.91 o
   2  -7   2      230.62      240.45     71.02 o
   3  -7   2      285.44      289.96     90.75 o
  -9  -6   2      521.09      599.93    177.59 o
  -8  -6   2      277.24      333.02     83.88 o
  -7  -6   2     2371.09     2498.80    400.06 o
  -6  -6   2     2891.78     2616.16    373.01 o
  -5  -6   2     4701.88     4065.13    526.81 o
  -4  -6   2     3274.04     3243.78    235.63 o
  -3  -6   2       28.78       25.43     11.71 o
  -2  -6   2      368.48      407.32     31.94 o
  -1  -6   2     1432.09     1494.31     76.73 o
   0  -6   2       40.49       40.49      9.41 o
   1  -6   2      516.64      523.72     78.28 o
   2  -6   2        8.80        0.36     10.40 o
   3  -6   2       58.64       82.12     73.91 o
   4  -6   2      295.17      341.83     97.33 o
  -9  -5   2        5.71        9.21     19.98 o
  -8  -5   2      187.26      127.61     77.67 o
  -7  -5   2     1234.20     1196.84    212.33 o
  -6  -5   2     1925.68     1956.65    315.64 o
  -5  -5   2      843.33      872.51     96.95 o
  -4  -5   2     4897.79     5160.98    427.01 o
  -3  -5   2      822.63      847.32     63.80 o
  -2  -5   2     3365.46     3417.99    186.30 o
  -1  -5   2    13301.09    15192.86   1076.94 o
   0  -5   2     4575.87     4635.17    271.06 o
   1  -5   2     2736.88     2724.79    253.39 o
   2  -5   2     1168.96     1119.29    235.36 o
   3  -5   2       13.50       18.25     20.62 o
   4  -5   2      653.85      776.12    243.47 o
   5  -5   2      341.39      397.56    109.57 o
  -9  -4   2      824.18      715.46    142.98 o
  -8  -4   2       11.36       -1.00     10.83 o
  -7  -4   2      671.34      652.03    170.22 o
  -6  -4   2     3212.49     3249.23    308.79 o
  -5  -4   2      551.72      629.64    117.20 o
  -4  -4   2       25.63       39.51     14.47 o
  -3  -4   2      783.56      804.36     92.21 o
  -2  -4   2      899.13      896.26     61.52 o
  -1  -4   2     8549.23     9680.53    572.25 o
   0  -4   2     5846.09     6414.83    324.39 o
   1  -4   2       17.90       17.84      5.15 o
   2  -4   2     1476.68     1580.81    130.53 o
   3  -4   2     1393.96     1427.83    187.90 o
   4  -4   2     1845.12     2178.49    296.67 o
   5  -4   2     2659.92     3077.20    688.95 o
   6  -4   2      237.40      240.08    150.99 o
  -9  -3   2      466.06      424.99     81.71 o
  -8  -3   2      746.59      676.77    120.67 o
  -7  -3   2     1232.96     1373.29    223.43 o
  -6  -3   2    11188.97    12229.08   1580.95 o
  -5  -3   2     3715.80     3898.00    336.47 o
  -4  -3   2     1377.76     1391.85    123.22 o
  -3  -3   2    10911.87    12191.18   1235.25 o
  -2  -3   2     1809.89     2020.53    116.10 o
  -1  -3   2     8548.34     9916.67    637.52 o
   0  -3   2     4832.03     4996.88    217.03 o
   1  -3   2     1137.93     1110.26     44.43 o
   2  -3   2      350.31      417.82     40.99 o
   3  -3   2      282.08      309.07     56.81 o
   4  -3   2       42.67       67.89     30.84 o
   5  -3   2     1184.63     1257.35    313.10 o
   6  -3   2      212.30      263.45     81.61 o
   7  -3   2        3.74        6.02     20.44 o
  -9  -2   2       23.02       -0.09      7.62 o
  -8  -2   2      136.74      117.54     36.16 o
  -7  -2   2       20.90       13.61     13.23 o
  -6  -2   2     2293.02     2495.40    327.04 o
  -5  -2   2      553.21      654.88    106.75 o
  -4  -2   2      946.30      952.36     90.09 o
  -3  -2   2     5449.77     6013.18    476.74 o
  -2  -2   2    18114.97    22869.25   2666.93 o
  -1  -2   2    15152.42    17680.17   1677.30 o
   0  -2   2    24024.51    26173.62   2053.26 o
   1  -2   2     1658.45     1541.96    110.63 o
   2  -2   2     1972.15     2098.70     89.75 o
   3  -2   2    12843.90    14500.91   1060.43 o
   4  -2   2     2979.59     3354.53    153.97 o
   5  -2   2     1257.57     1431.05     71.80 o
   6  -2   2      210.20      220.88     25.55 o
   7  -2   2       76.31      113.70     53.47 o
  -8  -1   2     1739.28     1660.19    232.61 o
  -7  -1   2     1627.52     2012.98    403.59 o
  -6  -1   2     1891.33     2054.31    253.56 o
  -5  -1   2     2245.29     2473.62    244.61 o
  -4  -1   2     2352.78     2549.22    255.25 o
  -3  -1   2      236.35      348.06     39.17 o
  -2  -1   2     9884.75    11894.74    997.16 o
  -1  -1   2       34.56       85.62     10.50 o
   0  -1   2     1225.84      690.61     51.09 o
   1  -1   2      147.37      132.21      9.81 o
   2  -1   2     1250.68     1293.08     61.18 o
   3  -1   2    10299.41    12327.85    865.74 o
   4  -1   2     9167.53    11019.97    778.90 o
   5  -1   2     1113.44     1333.20     69.11 o
   6  -1   2     2757.20     3246.56    192.86 o
   7  -1   2      433.48      477.40     41.97 o
   8  -1   2      440.96      556.58    234.54 o
  -8   0   2      614.64      614.72     68.38 o
  -7   0   2     1825.30     1920.73    258.12 o
  -6   0   2      845.82      916.51    129.96 o
  -5   0   2     4726.42     5431.98    683.57 o
  -4   0   2     2665.98     3147.75    285.34 o
  -3   0   2     3773.48     4186.50    269.45 o
  -2   0   2    39111.10    43030.16   6070.08 o
  -1   0   2     9780.54     7017.01    450.58 o
   0   0   2     5542.60     2405.13    111.85 o
   1   0   2     4418.20     5049.90    184.92 o
   2   0   2     3934.89     4142.48    241.99 o
   3   0   2     6324.41     7377.16    518.65 o
   4   0   2     5054.58     5612.97    432.92 o
   5   0   2      655.65      618.95     70.28 o
   6   0   2       18.21       26.74     10.56 o
   7   0   2      179.51      211.10     43.48 o
   8   0   2      114.78       79.47     33.19 o
  -8   1   2       94.79       60.92     16.28 o
  -7   1   2      858.14      676.12    153.35 o
  -6   1   2      122.37      132.88     24.08 o
  -5   1   2       12.46       18.23     11.59 o
  -4   1   2      412.97      443.94     44.46 o
  -3   1   2       55.52       57.53     18.89 o
  -2   1   2    11473.77     8838.62   1562.70 o
  -1   1   2    13543.51     5551.55    349.79 o
   0   1   2     1301.25     1044.94     44.96 o
   1   1   2     7158.12     8065.68    530.28 o
   2   1   2    25956.92    34956.45   4258.76 o
   3   1   2    14164.40    17308.71   2345.28 o
   4   1   2    17850.30    22734.86   3646.11 o
   5   1   2      900.11      975.64     93.96 o
   6   1   2      252.60      274.85     78.35 o
   7   1   2     2604.65     2865.48    240.94 o
   8   1   2       70.30       96.62     46.76 o
   9   1   2      151.49      210.46     62.43 o
  -7   2   2     1546.88     1524.12    219.82 o
  -6   2   2      617.02      675.05    193.11 o
  -5   2   2       16.09       14.65      6.24 o
  -4   2   2     3749.14     3233.19   1066.73 o
  -3   2   2     1366.67      946.73    408.96 o
  -2   2   2     1963.78     1481.60    453.89 o
  -1   2   2     5624.09     3232.20   1476.31 o
   0   2   2    16411.44    18443.57   1744.69 o
   1   2   2       17.80       21.70      3.33 o
   2   2   2    11617.30    11965.42   1175.26 o
   3   2   2     1122.36     1419.97    116.57 o
   4   2   2     5605.31     7228.79    790.53 o
   5   2   2     1064.20     1090.67    116.40 o
   6   2   2      106.77      112.99     32.13 o
   7   2   2     4261.77     4655.14    577.41 o
   8   2   2     2925.51     3105.82    415.52 o
   9   2   2      924.29      911.41    120.64 o
  -7   3   2      289.14      368.10    138.59 o
  -6   3   2      433.44      372.25     49.05 o
  -5   3   2       17.00       12.76      6.41 o
  -4   3   2     2678.16     2746.79    212.29 o
  -3   3   2     6114.94     6490.79    460.77 o
  -2   3   2     7462.60     6967.65   1134.68 o
  -1   3   2    12528.82    13964.80   1225.66 o
   0   3   2     1432.12     1619.81     59.14 o
   1   3   2      644.86      755.42     39.28 o
   2   3   2    21832.72    23572.55   2415.92 o
   3   3   2     5656.16     6660.62    692.88 o
   4   3   2      510.07      617.99    131.36 o
   5   3   2      376.87      409.75     68.17 o
   6   3   2     1465.31     1285.78    160.88 o
   7   3   2      509.33      557.42    164.67 o
   8   3   2     1715.20     1814.42    435.09 o
   9   3   2       29.43       45.80     66.06 o
  -6   4   2      157.93      231.46    107.88 o
  -5   4   2       58.89       78.47     92.71 o
  -4   4   2       21.12       27.63      4.70 o
  -3   4   2     2731.11     3115.16    205.88 o
  -2   4   2       49.55       43.42      6.38 o
  -1   4   2      322.36      301.13    152.57 o
   0   4   2      978.71     1178.77     61.83 o
   1   4   2     1017.37     1123.38     57.35 o
   2   4   2    20196.52    24075.86   2217.03 o
   3   4   2    16268.43    18882.20   2003.02 o
   4   4   2     2306.66     2811.03    302.87 o
   5   4   2     5066.22     5623.45    672.76 o
   6   4   2     2881.32     2846.46    349.72 o
   7   4   2     1929.83     1888.34    265.46 o
   8   4   2     3695.07     3779.63    576.35 o
   9   4   2      159.81      208.46     84.15 o
  -5   5   2      335.22      372.90    208.55 o
  -4   5   2      240.57      354.40    186.78 o
  -3   5   2     2858.12     3658.49    765.48 o
  -2   5   2     1170.72     1239.82    107.60 o
  -1   5   2       30.65       15.26      4.51 o
   0   5   2      813.22      917.93     62.66 o
   1   5   2       12.28       19.20      7.30 o
   2   5   2     1138.56     1317.98     58.49 o
   3   5   2     4071.37     4866.53    323.75 o
   4   5   2      794.69      806.76     66.60 o
   5   5   2      110.38      118.47     16.72 o
   6   5   2     1772.33     1694.83    236.64 o
   7   5   2     1761.08     1621.26    251.89 o
   8   5   2     3845.34     3725.84    606.77 o
   9   5   2      729.54     1639.23    565.97 o
  -4   6   2      426.24      511.26    226.13 o
  -3   6   2     1516.66     1720.68    450.14 o
  -2   6   2      629.90      680.39    124.49 o
  -1   6   2       84.58      130.72     21.17 o
   0   6   2     4919.62     5303.90    305.65 o
   1   6   2     7383.29     8320.23    587.48 o
   2   6   2     4249.85     4529.27    256.25 o
   3   6   2     3807.05     4396.59    341.91 o
   4   6   2      367.21      470.59     42.81 o
   5   6   2       14.13       12.42     10.53 o
   6   6   2     2108.53     1944.41    174.36 o
   7   6   2      838.86      810.90    162.80 o
   8   6   2       45.50       75.37     99.09 o
  -3   7   2       20.91       24.82     56.75 o
  -2   7   2      444.10      531.60    121.85 o
  -1   7   2       10.43       13.71      3.71 o
   0   7   2       69.60       73.94      9.51 o
   1   7   2     1644.82     1637.44     80.54 o
   2   7   2     2029.24     1980.79     99.30 o
   3   7   2     4578.50     4706.43    309.76 o
   4   7   2      842.40      905.93     68.91 o
   5   7   2       47.98       63.98     14.75 o
   6   7   2     6288.05     6239.73    762.61 o
   7   7   2     5394.00     5008.47    479.40 o
   8   7   2     1185.31      830.52    246.00 o
  -2   8   2      388.66      516.86    132.96 o
  -1   8   2      152.34      219.41     68.82 o
   0   8   2      219.96      198.48     25.34 o
   1   8   2     1286.28     1194.04     76.82 o
   2   8   2      320.53      349.74     33.13 o
   3   8   2       96.81       71.96     12.12 o
   4   8   2       36.97       33.22     11.87 o
   5   8   2      224.45      206.32     52.04 o
   6   8   2      492.94      475.04     49.34 o
   7   8   2      783.32      756.81    117.21 o
   8   8   2      103.19       84.57     29.94 o
   0   9   2      284.18      306.57     74.68 o
   1   9   2     1492.65     1539.16    142.35 o
   2   9   2     1579.98     1551.75    181.71 o
   3   9   2      221.08      227.89     36.92 o
   4   9   2      750.87      663.84     61.75 o
   5   9   2      843.45      940.83    108.45 o
   6   9   2      876.26      786.58     79.37 o
   7   9   2      970.78      873.32    108.59 o
   8   9   2       44.13       89.42     71.90 o
   2  10   2      145.97      133.86     16.58 o
   3  10   2        4.49       -0.63      6.34 o
   4  10   2      152.07      158.31     34.31 o
   5  10   2     1177.01     1124.75    102.89 o
   6  10   2      903.59      862.83    112.74 o
  -7  -9   3      242.99      188.11     52.33 o
  -6  -9   3      363.52      359.21     59.50 o
  -5  -9   3      620.64      652.38     83.01 o
  -4  -9   3        3.79       12.34     13.50 o
  -3  -9   3       37.52       32.09     27.19 o
  -2  -9   3       32.61       27.69     16.42 o
  -1  -9   3       74.70       80.12     50.00 o
  -8  -8   3      153.28      146.37     47.68 o
  -7  -8   3      653.86      598.71     97.01 o
  -6  -8   3     1251.74     1253.31    175.16 o
  -5  -8   3     3389.29     3478.85    387.12 o
  -4  -8   3     1317.60     1275.13    111.74 o
  -3  -8   3       80.48      107.14     19.37 o
  -2  -8   3     1108.24     1336.98    130.72 o
  -1  -8   3      778.61      792.85    198.45 o
   0  -8   3      362.82      534.18    201.54 o
   1  -8   3      250.62      411.77    106.62 o
  -8  -7   3        9.86       52.04     39.74 o
  -7  -7   3      461.21      542.74    135.10 o
  -6  -7   3      214.01      226.52     47.63 o
  -5  -7   3      160.21      163.26     39.08 o
  -4  -7   3      147.42      160.33     27.61 o
  -3  -7   3       38.49       44.61     16.32 o
  -2  -7   3     1517.45     1579.77    104.70 o
  -1  -7   3     2337.18     2547.90    224.78 o
   0  -7   3      879.13      767.85    119.53 o
   1  -7   3     1230.41     1335.37    191.04 o
   2  -7   3      718.71      855.51    281.70 o
   3  -7   3      144.63      145.66     63.89 o
  -9  -6   3      563.64      523.40    125.73 o
  -8  -6   3      304.92      305.89     90.48 o
  -7  -6   3     2685.45     2864.71    725.48 o
  -6  -6   3     2967.83     3025.48    659.93 o
  -5  -6   3      379.62      331.81     84.00 o
  -4  -6   3      659.85      674.23     72.09 o
  -3  -6   3       60.35       63.55     14.68 o
  -2  -6   3       19.64       41.00     12.08 o
  -1  -6   3     2677.76     2769.81    167.40 o
   0  -6   3       24.54       19.34      7.64 o
   1  -6   3       21.62       23.97     15.72 o
   2  -6   3       97.83       94.62     31.66 o
   3  -6   3       60.74       44.53     55.66 o
   4  -6   3      737.67      764.63    161.41 o
  -9  -5   3      138.27      116.15     71.65 o
  -8  -5   3       13.32        5.13     18.87 o
  -7  -5   3     1330.66     1512.15    288.83 o
  -6  -5   3     4507.46     5304.38    878.50 o
  -5  -5   3      919.00      928.17    151.83 o
  -4  -5   3     2389.39     2351.67    277.84 o
  -3  -5   3     3931.45     4038.47    281.49 o
  -2  -5   3     4483.06     4479.21    306.51 o
  -1  -5   3    10817.32    11726.30    879.10 o
   0  -5   3     2413.42     2405.99    131.70 o
   1  -5   3       10.84        7.57      3.38 o
   2  -5   3      852.53      948.65    125.73 o
   3  -5   3      195.56      212.33     59.15 o
   4  -5   3       70.51       49.82     32.67 o
   5  -5   3      222.82      255.77     79.23 o
  -9  -4   3      207.05      175.99     99.43 o
  -8  -4   3      260.13      262.54     90.04 o
  -7  -4   3      370.41      411.19     95.35 o
  -6  -4   3     1665.70     1763.80    332.04 o
  -5  -4   3      336.35      352.22     69.40 o
  -4  -4   3     1270.27     1270.70    155.89 o
  -3  -4   3     2561.95     2790.97    237.85 o
  -2  -4   3     2309.79     2365.83    142.45 o
  -1  -4   3     3197.92     3255.03    176.74 o
   0  -4   3     4599.49     4795.78    246.52 o
   1  -4   3      137.49      130.72     13.62 o
   2  -4   3     3096.37     3236.99    254.00 o
   3  -4   3     5203.64     5266.87    642.36 o
   4  -4   3     1209.34     1236.93    289.87 o
   5  -4   3     1280.44     1313.65    335.60 o
   6  -4   3      247.56      288.84     86.72 o
  -9  -3   3      268.61      180.68    165.88 o
  -8  -3   3     2522.58     3087.63    872.09 o
  -7  -3   3     1926.39     2247.01    385.61 o
  -6  -3   3     4940.22     5137.21    803.39 o
  -5  -3   3     2601.82     2743.68    420.90 o
  -4  -3   3       43.54       44.58     16.00 o
  -3  -3   3     7685.54     8908.16    763.38 o
  -2  -3   3     4228.87     4757.39    360.55 o
  -1  -3   3      405.28      505.72     32.75 o
   0  -3   3     1849.43     1717.33    124.17 o
   1  -3   3     2061.55     2040.17     87.85 o
   2  -3   3      189.99      202.90      9.13 o
   3  -3   3     3935.10     4155.29    609.24 o
   4  -3   3      416.79      497.16     87.15 o
   5  -3   3      316.37      322.35    133.50 o
   6  -3   3      400.24      410.80    171.70 o
   7  -3   3       64.99       83.95     84.68 o
  -9  -2   3        2.15        8.08     20.00 o
  -8  -2   3      717.61      850.40    216.99 o
  -7  -2   3      203.47      288.78    100.05 o
  -6  -2   3      369.01      421.96     81.30 o
  -5  -2   3     2242.11     2410.10    257.80 o
  -4  -2   3      358.69      385.71     45.30 o
  -3  -2   3     8422.92     9248.52    784.89 o
  -2  -2   3    30420.93    37326.52   5247.13 o
  -1  -2   3     9008.07     9000.83    727.96 o
   0  -2   3     6837.27     5525.67    588.53 o
   1  -2   3     4563.56     4652.43    320.79 o
   2  -2   3     1653.64     1696.30     73.02 o
   3  -2   3     9060.99     9120.27    898.74 o
   4  -2   3     1472.77     1713.32     68.63 o
   5  -2   3      158.46      173.68     14.06 o
   6  -2   3      247.58      283.02     23.08 o
   7  -2   3       21.56        8.39     19.16 o
  -8  -1   3     1184.73     1174.98    196.50 o
  -7  -1   3     1601.63     2008.23    387.84 o
  -6  -1   3      169.04      180.81     50.57 o
  -5  -1   3      136.00      198.11     33.94 o
  -4  -1   3        9.23       11.69      9.37 o
  -3  -1   3      147.49      233.53     62.45 o
  -2  -1   3    13803.52    15133.29   1505.84 o
  -1  -1   3      247.16      216.13     24.78 o
   0  -1   3     2341.47     1518.44    284.92 o
   1  -1   3    10376.03    11182.97    737.59 o
   2  -1   3     5406.70     5754.10    249.21 o
   3  -1   3    11164.00    12400.84   1072.00 o
   4  -1   3     9655.38    10848.56    787.76 o
   5  -1   3      230.25      253.48     24.03 o
   6  -1   3     1792.76     2006.54    125.81 o
   7  -1   3     1672.00     1895.38    134.80 o
   8  -1   3      271.47      266.58     79.43 o
  -8   0   3      659.71      657.21     76.55 o
  -7   0   3     2652.86     2695.46    240.93 o
  -6   0   3      400.30      550.38     85.86 o
  -5   0   3     1845.60     1900.08    164.05 o
  -4   0   3     7905.49     8364.98    766.47 o
  -3   0   3     4111.11     4281.63    579.06 o
  -2   0   3    19067.23    17006.55   1730.79 o
  -1   0   3     4265.90     2493.52    148.70 o
   0   0   3     5358.73     2890.03    207.51 o
   1   0   3     2142.50     2413.63    103.44 o
   2   0   3     1380.67     1448.94     70.09 o
   3   0   3      778.57      836.75     41.53 o
   4   0   3     2577.85     2756.98    132.81 o
   5   0   3      447.85      475.73     40.04 o
   6   0   3        6.48        9.06      8.15 o
   7   0   3     2069.61     2265.54    153.43 o
   8   0   3      634.03      656.45     55.38 o
  -8   1   3        7.75        5.29     11.04 o
  -7   1   3      353.29      357.72     68.49 o
  -6   1   3       22.70       56.64     27.30 o
  -5   1   3       99.27      116.69     19.33 o
  -4   1   3     4569.36     4260.16    540.27 o
  -3   1   3     4689.90     3934.91    343.85 o
  -2   1   3     7126.26     4482.61    435.71 o
  -1   1   3    11028.19     5148.59    358.91 o
   0   1   3     1273.00     1081.95     61.88 o
   1   1   3    14483.78    15988.74   1419.16 o
   2   1   3    46241.12    56038.94   5938.22 o
   3   1   3     5078.72     5896.51    360.60 o
   4   1   3     3364.03     3894.54    226.51 o
   5   1   3     1346.87     1543.00    102.04 o
   6   1   3      106.58      126.68     21.49 o
   7   1   3     1751.11     1932.45    156.23 o
   8   1   3      406.99      408.47     55.44 o
   9   1   3       13.30        9.75     13.05 o
  -7   2   3      540.52      499.41     70.40 o
  -6   2   3      905.10      747.30    177.06 o
  -5   2   3      147.27      143.38     51.48 o
  -4   2   3     1179.41     1105.42    285.65 o
  -3   2   3     3750.10     2724.44    733.91 o
  -2   2   3      178.89       95.36     10.14 o
  -1   2   3      773.66      632.12    146.59 o
   0   2   3     2097.00     2171.19    129.62 o
   1   2   3       64.22       79.47     11.98 o
   2   2   3    25749.02    32967.54   5870.93 o
   3   2   3     3349.16     4219.27    233.58 o
   4   2   3     1900.06     2338.54    124.44 o
   5   2   3     4233.01     4911.97    337.97 o
   6   2   3     1621.88     1741.34    139.27 o
   7   2   3     5625.44     5861.32    553.77 o
   8   2   3     3561.11     3802.89    338.15 o
   9   2   3       94.89       49.22     39.42 o
  -6   3   3      643.43      642.17    101.51 o
  -5   3   3      506.59      477.03    133.76 o
  -4   3   3     4185.32     3519.20    678.31 o
  -3   3   3     8942.31     8037.50    636.52 o
  -2   3   3      612.30      560.87    171.33 o
  -1   3   3     1271.34     1226.83    410.17 o
   0   3   3     8910.74    10247.42    839.90 o
   1   3   3     2945.04     2988.02    131.33 o
   2   3   3     5420.42     6442.26    403.99 o
   3   3   3     1328.09     1460.44    137.36 o
   4   3   3     2576.69     2689.04    269.09 o
   5   3   3      360.89      417.57    112.39 o
   6   3   3      677.83      735.69    108.10 o
   7   3   3      465.80      473.10     89.17 o
   8   3   3     1579.03     1507.13    150.30 o
   9   3   3       78.90       50.73     27.90 o
  -6   4   3       33.49       32.85     43.61 o
  -5   4   3      136.55      169.93     15.70 o
  -4   4   3       30.38       30.42      5.43 o
  -3   4   3     2667.19     2902.38    248.46 o
  -2   4   3      376.10      388.65     26.66 o
  -1   4   3        9.82       22.93      6.22 o
   0   4   3     8325.65     9087.66    587.92 o
   1   4   3     7706.49     8526.93    632.65 o
   2   4   3    17370.99    18765.96   1858.69 o
   3   4   3    16516.46    20063.94   1727.23 o
   4   4   3       30.76       58.87      8.42 o
   5   4   3     1511.28     1752.18    319.81 o
   6   4   3     8173.76     8581.74   1180.15 o
   7   4   3     1608.77     1476.69    217.14 o
   8   4   3      660.98      660.67    134.91 o
   9   4   3       16.85        4.56     19.34 o
  -5   5   3      788.45     1149.19    275.32 o
  -4   5   3      527.57      662.91    167.56 o
  -3   5   3      577.37      520.42    128.95 o
  -2   5   3      132.89      113.65     34.96 o
  -1   5   3      619.29      403.79    215.70 o
   0   5   3      845.90      993.81     80.56 o
   1   5   3     2725.00     2735.85    182.61 o
   2   5   3      171.96      176.46     19.81 o
   3   5   3     1703.22     1976.63    112.61 o
   4   5   3       19.72       33.31      8.48 o
   5   5   3      883.70      984.05     69.90 o
   6   5   3     9045.64     9283.81   1346.01 o
   7   5   3     2697.51     2586.69    370.55 o
   8   5   3     1605.56     1437.71    258.80 o
   9   5   3     1248.69     1154.68    252.79 o
  10   5   3      287.87      301.27    124.16 o
  -4   6   3      210.55      268.18     99.31 o
  -3   6   3      548.91      747.01    156.97 o
  -2   6   3     2925.91     3756.22    258.07 o
  -1   6   3      618.92      893.55     84.92 o
   0   6   3     1419.93     1668.96    106.17 o
   1   6   3     6401.61     7702.43    556.71 o
   2   6   3     2556.51     2721.07    156.63 o
   3   6   3      289.82      312.75     21.82 o
   4   6   3       94.51      124.52     21.16 o
   5   6   3        8.72       19.52      9.42 o
   6   6   3     1792.02     1854.62    146.03 o
   7   6   3     1174.19     1134.33    204.16 o
   8   6   3      132.20      118.10     62.79 o
  -3   7   3        9.34        2.01     16.79 o
  -2   7   3        7.85       27.74     27.92 o
  -1   7   3      194.19      226.68     24.75 o
   0   7   3     1044.54     1004.03     61.32 o
   1   7   3     5906.71     6426.82    452.30 o
   2   7   3      511.09      581.05     39.79 o
   3   7   3       60.24       76.77     15.60 o
   4   7   3     5850.25     6196.98    413.91 o
   5   7   3     4436.65     4667.49    363.33 o
   6   7   3     3905.77     3753.91    301.06 o
   7   7   3     1633.44     1527.75    131.83 o
   8   7   3       79.92       54.73     13.77 o
  -2   8   3       49.52       56.94     42.34 o
  -1   8   3      171.28      185.10    110.07 o
   0   8   3      204.90      174.24     17.62 o
   1   8   3      532.26      472.51     32.52 o
   2   8   3      181.86      203.89     24.25 o
   3   8   3       91.00       76.99     15.65 o
   4   8   3       26.56       30.94      9.80 o
   5   8   3      810.12      839.67     75.74 o
   6   8   3     1379.00     1182.81     80.93 o
   7   8   3     2531.28     2368.26    241.01 o
   8   8   3      225.99      267.65    109.18 o
   0   9   3      700.75      758.16    141.47 o
   1   9   3      533.30      496.88     43.32 o
   2   9   3     1092.66     1053.37     70.71 o
   3   9   3      161.38      185.38     25.10 o
   4   9   3      445.89      461.15     68.59 o
   5   9   3     1121.72     1061.40     83.84 o
   6   9   3      301.49      324.24     51.66 o
   7   9   3       65.20       30.82     14.55 o
   2  10   3      172.17      164.75     35.86 o
   3  10   3      252.88      211.04     46.44 o
   4  10   3      455.90      343.28     46.53 o
   5  10   3     1968.25     1734.35    169.82 o
   6  10   3     1081.20     1075.19     88.74 o
   7  10   3      237.44      244.28    107.35 o
  -6  -9   4       63.07       17.96     18.26 o
  -5  -9   4      107.22       27.02     34.67 o
  -4  -9   4        2.76       -0.31      8.28 o
  -3  -9   4       13.79       15.52     13.34 o
  -2  -9   4      214.86      255.04     52.97 o
  -1  -9   4      211.61      260.69     94.38 o
  -7  -8   4     2065.21     2191.35    429.24 o
  -6  -8   4     1147.85     1144.03    222.12 o
  -5  -8   4      435.53      465.46     69.19 o
  -4  -8   4      660.19      697.81    100.89 o
  -3  -8   4      272.68      327.09     43.87 o
  -2  -8   4      823.50      882.74     84.48 o
  -1  -8   4      489.31      540.82     72.49 o
   0  -8   4        6.59       29.23     72.71 o
   1  -8   4       26.53       48.20     45.24 o
  -8  -7   4        7.55       15.80     24.94 o
  -7  -7   4      589.71      688.42    201.93 o
  -6  -7   4      537.55      572.03    102.96 o
  -5  -7   4       54.88       58.07     22.50 o
  -4  -7   4      410.74      456.05     58.30 o
  -3  -7   4      632.44      681.11     70.13 o
  -2  -7   4     2036.04     2085.19    138.92 o
  -1  -7   4     4022.96     4120.56    265.58 o
   0  -7   4      987.55     1712.30    565.19 o
   1  -7   4      131.96      218.55     64.76 o
   2  -7   4      534.62      825.22    151.90 o
   3  -7   4      269.72      312.03    119.96 o
  -8  -6   4      628.29      640.04    178.15 o
  -7  -6   4     1107.95     1208.13    241.11 o
  -6  -6   4     1255.32     1428.53    264.88 o
  -5  -6   4      244.63      173.93     71.85 o
  -4  -6   4        6.37       10.14      9.59 o
  -3  -6   4      690.60      718.18     74.64 o
  -2  -6   4       22.74       41.31     11.88 o
  -1  -6   4      903.65      962.08     59.39 o
   0  -6   4       38.12       40.82      8.51 o
   1  -6   4        4.33        3.15      2.31 o
   2  -6   4     1214.99     1435.04    171.55 o
   3  -6   4      462.59      531.06    116.37 o
   4  -6   4      282.93      364.82    101.89 o
  -8  -5   4      821.76      844.45    175.30 o
  -7  -5   4     1363.29     1676.07    281.82 o
  -6  -5   4     3425.70     3800.84    806.05 o
  -5  -5   4      856.45     1031.16    213.71 o
  -4  -5   4     1362.10     1360.31    209.45 o
  -3  -5   4     7456.82     7407.32    714.54 o
  -2  -5   4     4353.33     4754.11    415.32 o
  -1  -5   4     1993.27     2070.39    163.92 o
   0  -5   4      619.15      615.49     52.48 o
   1  -5   4      155.97      120.54     13.19 o
   2  -5   4      289.35      288.73     60.27 o
   3  -5   4      785.76      791.48    126.91 o
   4  -5   4        1.90       -0.91     11.86 o
   5  -5   4       41.34       21.72     26.64 o
  -9  -4   4       76.95       67.51     37.77 o
  -8  -4   4      749.74      872.60    194.79 o
  -7  -4   4        5.86        6.26     14.14 o
  -6  -4   4       23.76       32.50     21.23 o
  -5  -4   4       68.33       87.31     38.10 o
  -4  -4   4       78.51       87.09     24.60 o
  -3  -4   4     6239.81     6706.52    691.05 o
  -2  -4   4     6735.58     6978.87    629.74 o
  -1  -4   4      757.65      736.65     62.77 o
   0  -4   4     4900.05     4650.22    313.88 o
   1  -4   4     2160.82     2264.52    125.50 o
   2  -4   4     2873.37     3045.04    114.16 o
   3  -4   4     5581.29     6048.44    597.12 o
   4  -4   4      573.31      530.02    163.03 o
   5  -4   4      139.57      140.00     50.38 o
   6  -4   4      302.39      271.16     79.98 o
  -8  -3   4     2734.43     2914.20    789.09 o
  -7  -3   4     1303.85     1529.48    418.56 o
  -6  -3   4      350.45      420.89    107.41 o
  -5  -3   4     1297.48     1333.88    249.39 o
  -4  -3   4       17.07       26.99     17.23 o
  -3  -3   4     3478.34     4040.69    685.20 o
  -2  -3   4     5527.26     5777.73    500.89 o
  -1  -3   4     1838.07     1681.29    107.56 o
   0  -3   4      350.85      311.75     40.00 o
   1  -3   4      498.16      456.12     34.83 o
   2  -3   4      420.85      418.09     21.24 o
   3  -3   4     4692.09     4580.64    190.64 o
   4  -3   4      725.12      696.07    101.50 o
   5  -3   4       32.13       19.53     35.04 o
   6  -3   4     1100.64     1089.67    280.88 o
  -8  -2   4      767.81      853.24    125.02 o
  -7  -2   4     1258.89     1609.18    308.27 o
  -6  -2   4       22.89       28.38     31.61 o
  -5  -2   4     2495.03     2994.03    524.30 o
  -4  -2   4     6597.40     7999.56   1458.01 o
  -3  -2   4     9319.86     9919.99   1421.20 o
  -2  -2   4    19216.22    19066.29   2762.89 o
  -1  -2   4     2253.82     1769.66    179.58 o
   0  -2   4      670.91      520.20     59.65 o
   1  -2   4     8819.58     6590.93   1256.33 o
   2  -2   4     1905.85     1887.74     90.43 o
   3  -2   4      831.98      668.49     76.16 o
   4  -2   4      848.97      894.13     41.56 o
   5  -2   4      429.16      450.02     26.18 o
   6  -2   4       26.70       23.50      6.60 o
   7  -2   4      415.44      436.55    101.56 o
  -8  -1   4      154.38      141.41     41.75 o
  -7  -1   4      528.99      696.05    187.21 o
  -6  -1   4      610.07      750.86    141.40 o
  -5  -1   4        5.07       13.28     12.00 o
  -4  -1   4     4288.72     4336.37    525.28 o
  -3  -1   4       65.44       59.13     16.83 o
  -2  -1   4     2456.86     2376.38    427.12 o
  -1  -1   4     2597.89     1873.00    326.93 o
   0  -1   4      153.10      104.45     14.04 o
   1  -1   4    21045.96    19133.32   2085.06 o
   2  -1   4    16642.83    17465.23   1201.28 o
   3  -1   4     4432.74     4621.15    248.79 o
   4  -1   4     6366.61     7019.53    420.68 o
   5  -1   4      416.17      454.44     26.20 o
   6  -1   4      853.69      931.42     66.55 o
   7  -1   4     2292.23     2495.30    154.00 o
  -8   0   4      302.91      334.57     64.45 o
  -7   0   4     1468.35     1469.06    144.46 o
  -6   0   4      640.70      722.09    131.53 o
  -5   0   4      654.89      670.06     80.57 o
  -4   0   4     9482.92     9686.22    981.80 o
  -3   0   4     3248.88     3090.37    247.84 o
  -2   0   4      478.87      377.71     47.02 o
  -1   0   4      223.72      148.99     23.69 o
   0   0   4     3129.01     2101.49    160.54 o
   1   0   4     2508.82     2551.16    140.70 o
   2   0   4    10648.51    12231.73    738.70 o
   3   0   4      183.93      139.18     12.83 o
   4   0   4       27.16       38.54     14.91 o
   5   0   4      899.78      971.72     65.58 o
   6   0   4      822.57      843.27     52.31 o
   7   0   4     3312.10     3615.49    236.57 o
   8   0   4      955.66     1047.13    113.84 o
  -7   1   4       86.79       75.71     23.13 o
  -6   1   4      485.72      479.98     79.78 o
  -5   1   4       44.22       57.24     16.66 o
  -4   1   4     6506.32     5889.61    493.86 o
  -3   1   4    11178.59     8569.21    739.84 o
  -2   1   4      743.71      413.62     32.13 o
  -1   1   4     7529.72     4344.03    324.19 o
   0   1   4    11866.98     8754.36    688.88 o
   1   1   4     9695.53    11377.13    978.51 o
   2   1   4    28772.70    32280.74   3227.02 o
   3   1   4      951.34     1051.19     52.17 o
   4   1   4      378.65      336.18     30.68 o
   5   1   4     1881.16     2034.14    111.96 o
   6   1   4       55.84       55.52     12.50 o
   7   1   4      472.81      467.35     44.03 o
   8   1   4      522.05      536.91     48.06 o
   9   1   4       56.29       48.90     21.03 o
  -7   2   4       20.65       29.93     12.13 o
  -6   2   4      286.79      327.68     40.51 o
  -5   2   4      213.77      186.04     42.63 o
  -4   2   4      732.19      642.20     76.46 o
  -3   2   4     1750.79     1131.56    118.87 o
  -2   2   4     3162.44     1615.99    241.44 o
  -1   2   4       71.85       63.01     12.10 o
   0   2   4     9863.11     9455.00    758.37 o
   1   2   4     2988.93     3252.93    247.93 o
   2   2   4    16365.73    17977.47   1396.24 o
   3   2   4     5496.78     6157.46    388.84 o
   4   2   4      295.93      322.81     25.95 o
   5   2   4     9485.66    11044.29    831.27 o
   6   2   4     6814.84     7771.63    550.10 o
   7   2   4     2055.17     2377.92    169.75 o
   8   2   4     1577.32     1586.82    116.32 o
   9   2   4       41.62       29.44     22.25 o
  -6   3   4      864.02      863.03    139.16 o
  -5   3   4     1580.96     1310.66    304.13 o
  -4   3   4     1168.26      838.10    284.40 o
  -3   3   4     4957.11     3762.13    296.45 o
  -2   3   4     1246.53      897.20    256.29 o
  -1   3   4       69.40       74.84     18.71 o
   0   3   4     2966.46     3013.10    183.38 o
   1   3   4     3670.74     3889.51    240.17 o
   2   3   4     1333.69     1489.82     67.66 o
   3   3   4      448.63      539.60    108.65 o
   4   3   4     3352.28     3701.01    195.59 o
   5   3   4      535.26      616.62     32.54 o
   6   3   4     6888.80     8028.51    721.15 o
   7   3   4      634.81      724.94     62.29 o
   8   3   4      690.68      782.66    123.63 o
   9   3   4      540.78      543.02     59.20 o
  -6   4   4       17.80       37.04     78.10 o
  -5   4   4      954.14     1104.29     86.39 o
  -4   4   4      123.58       93.52     13.19 o
  -3   4   4      624.86      610.98     88.40 o
  -2   4   4     2129.46     1556.57    650.27 o
  -1   4   4      501.87      518.41    138.50 o
   0   4   4    16457.89    19265.21   1762.31 o
   1   4   4    16199.84    18179.12   1552.88 o
   2   4   4      950.67      993.11     57.08 o
   3   4   4     4035.04     4537.60    612.94 o
   4   4   4     2651.44     3188.73    249.24 o
   5   4   4     2235.12     2685.40    143.27 o
   6   4   4     4673.54     5132.06    382.33 o
   7   4   4       48.29       51.86     16.96 o
   8   4   4       18.71       10.35     12.22 o
   9   4   4      233.14      166.21     68.15 o
  -5   5   4      476.44      694.35    335.03 o
  -4   5   4      138.04      156.37     28.97 o
  -3   5   4        5.15       10.26      6.07 o
  -2   5   4       91.42      103.52     23.14 o
  -1   5   4       13.40       13.51      8.07 o
   0   5   4     1089.04     1145.22    123.37 o
   1   5   4     6029.42     6609.09    528.45 o
   2   5   4       14.97       25.15      9.74 o
   3   5   4      214.45      251.16     44.38 o
   4   5   4     4218.54     4752.14    450.31 o
   5   5   4     4241.49     3080.37   1093.67 o
   6   5   4     9847.22     9032.29   1023.59 o
   7   5   4     3465.54     3304.64    472.25 o
   8   5   4      119.78      141.82     18.31 o
   9   5   4      725.81      693.89     89.07 o
  -4   6   4     1022.17     1386.15    303.09 o
  -3   6   4       81.48       63.55     35.59 o
  -2   6   4      607.16      519.76    211.02 o
  -1   6   4     1780.79     1218.45    527.27 o
   0   6   4     2226.81     2258.21    157.66 o
   1   6   4     3222.72     3359.48    260.08 o
   2   6   4       11.04        9.03     10.26 o
   3   6   4      556.65      537.53     37.46 o
   4   6   4     1298.26     1452.49    160.88 o
   5   6   4      852.30      915.29     44.97 o
   6   6   4      477.75      479.86     28.38 o
   7   6   4      837.12      814.30     64.39 o
   8   6   4       38.02       50.55     42.34 o
   9   6   4      338.82      278.50    108.29 o
  -3   7   4        5.20       22.44     51.82 o
  -2   7   4      108.62      126.67     90.89 o
  -1   7   4     1678.87     2073.15    164.69 o
   0   7   4      751.74      859.99     82.53 o
   1   7   4     2050.71     2351.65    186.00 o
   2   7   4     3161.32     3403.29    216.27 o
   3   7   4      621.90      691.88     53.83 o
   4   7   4     3730.30     3749.62    332.19 o
   5   7   4     3670.71     3902.16    447.86 o
   6   7   4     1714.92     1800.82    150.74 o
   7   7   4      849.23      812.00     50.19 o
   8   7   4       15.81       14.08      7.06 o
   9   7   4       49.37       33.58     44.53 o
  -2   8   4       34.21       22.99     52.55 o
  -1   8   4      411.45      491.70    111.60 o
   0   8   4      126.43      125.43     22.08 o
   1   8   4        5.72        5.08      8.01 o
   2   8   4       54.38       60.59     12.16 o
   3   8   4       45.02       52.39     14.08 o
   4   8   4     1036.36      985.85    125.90 o
   5   8   4     4220.53     4278.80    492.09 o
   6   8   4      691.35      678.89     37.69 o
   7   8   4      184.81      166.44     18.74 o
   8   8   4     1282.63     1121.23    256.10 o
   9   8   4     1171.39      942.15    263.85 o
   0   9   4      941.30     1155.07    299.92 o
   1   9   4      105.84      112.31     14.64 o
   2   9   4      169.50      187.41     27.50 o
   3   9   4      144.39      143.25     26.40 o
   4   9   4      525.74      416.03     68.30 o
   5   9   4     1331.92     1215.10    138.54 o
   6   9   4        8.84       -1.90     19.22 o
   7   9   4       67.49       69.93     36.84 o
   8   9   4      109.96       85.60     80.67 o
   2  10   4      157.31      120.71     21.33 o
   3  10   4      732.44      841.26     78.54 o
   4  10   4      942.75     1002.09    103.74 o
   5  10   4     1117.69      969.64    113.86 o
   6  10   4      771.31      650.80    100.83 o
   7  10   4      118.25       92.72    115.17 o
  -5  -9   5        5.12      -11.49     14.94 o
  -4  -9   5       48.84       19.43     15.46 o
  -3  -9   5       41.97       46.17     20.76 o
  -2  -9   5      377.46      340.46     68.62 o
  -7  -8   5     1101.52     1237.51    282.89 o
  -6  -8   5      705.41      761.57    175.67 o
  -5  -8   5       77.96       27.31     23.90 o
  -4  -8   5      284.85      277.93     56.88 o
  -3  -8   5      237.51      254.17     38.81 o
  -2  -8   5      146.59      161.42     35.53 o
  -1  -8   5      236.25      236.73     24.88 o
   0  -8   5       34.64       61.86     46.35 o
   1  -8   5        1.22        4.82     50.00 o
  -7  -7   5      265.97      358.64    127.17 o
  -6  -7   5      408.64      506.59     84.37 o
  -5  -7   5       95.28       75.78     33.18 o
  -4  -7   5     1404.22     1492.56    188.68 o
  -3  -7   5     3140.41     3172.07    271.72 o
  -2  -7   5     1490.28     1639.19    116.62 o
  -1  -7   5     1007.54     1022.16     79.83 o
   0  -7   5      559.11      555.33     50.57 o
   1  -7   5      174.42      320.72    209.93 o
   2  -7   5      542.72      905.16    256.89 o
  -8  -6   5      594.10      655.06    211.51 o
  -7  -6   5       37.67       65.22     57.55 o
  -6  -6   5      139.78      183.35     97.57 o
  -5  -6   5      123.58      179.37     67.24 o
  -4  -6   5       54.41       48.52     20.00 o
  -3  -6   5     2203.17     2171.35    214.39 o
  -2  -6   5      245.79      273.33     33.72 o
  -1  -6   5       75.98       61.92     14.27 o
   0  -6   5      409.65      372.88     29.10 o
   1  -6   5      139.37      169.78     37.91 o
   2  -6   5     1683.79     2337.61    321.40 o
   3  -6   5     1242.46     1718.74    329.65 o
   4  -6   5      198.86      223.26    164.30 o
  -8  -5   5     1747.66     2035.67    443.38 o
  -7  -5   5      870.75     1001.91    274.88 o
  -6  -5   5     1179.36     1347.70    445.25 o
  -5  -5   5     1119.07     1320.70    412.97 o
  -4  -5   5     1500.60     1717.75    441.08 o
  -3  -5   5     5343.27     5245.65    687.95 o
  -2  -5   5     1818.76     1709.63    175.95 o
  -1  -5   5      132.66      121.56     19.05 o
   0  -5   5       89.28       94.15     18.15 o
   1  -5   5      117.80      119.18     14.55 o
   2  -5   5       37.20       36.78      2.76 o
   3  -5   5      608.62      698.60    129.03 o
   4  -5   5        2.97        2.55     14.05 o
   5  -5   5        7.48        1.64     14.05 o
  -8  -4   5      538.22      622.87    170.31 o
  -7  -4   5       29.37       41.76     47.06 o
  -6  -4   5      185.10      165.26     59.79 o
  -5  -4   5     1637.18     1911.84    521.31 o
  -4  -4   5     1494.76     1815.40    391.52 o
  -3  -4   5     4514.19     4857.62    759.06 o
  -2  -4   5     7709.12     7539.82   1039.53 o
  -1  -4   5      339.96      283.99     34.19 o
   0  -4   5     3783.54     3371.02    197.82 o
   1  -4   5     5728.13     5950.88    431.08 o
   2  -4   5     1573.15     1562.67     69.12 o
   3  -4   5     2251.92     2130.12    214.53 o
   4  -4   5      245.13      214.73     93.85 o
   5  -4   5       19.91       22.44     22.63 o
   6  -4   5      208.04      180.55     62.62 o
  -8  -3   5      955.47     1084.74    182.44 o
  -7  -3   5      438.33      504.86    102.76 o
  -6  -3   5       94.60      105.29     40.41 o
  -5  -3   5     1200.49     1228.60    278.74 o
  -4  -3   5     1419.74     1621.52    347.23 o
  -3  -3   5       34.90       57.80     24.95 o
  -2  -3   5      516.39      581.70     91.44 o
  -1  -3   5      460.38      389.62     38.75 o
   0  -3   5       53.08       44.34     12.75 o
   1  -3   5     6675.72     5191.62    809.54 o
   2  -3   5     2007.91     1713.88    134.15 o
   3  -3   5     1371.45     1029.09    154.80 o
   4  -3   5     1524.99     1390.51    133.64 o
   5  -3   5      248.59      219.48     54.60 o
   6  -3   5     1309.58     1172.77    275.34 o
  -8  -2   5      328.74      478.73    162.34 o
  -7  -2   5      965.00     1054.51    483.43 o
  -6  -2   5      139.09      199.95     70.83 o
  -5  -2   5     3530.32     3747.95    633.86 o
  -4  -2   5    14284.91    15490.04   2370.69 o
  -3  -2   5     3518.10     3499.74   1002.20 o
  -2  -2   5     3143.51     2650.01    513.41 o
  -1  -2   5     1009.97      769.29    139.96 o
   0  -2   5       13.73       19.08      6.46 o
   1  -2   5     7195.73     4833.70    659.63 o
   2  -2   5     3196.24     2767.22    131.31 o
   3  -2   5      649.53      634.54     38.38 o
   4  -2   5       18.77       22.52      4.99 o
   5  -2   5       17.76       23.26      6.85 o
   6  -2   5       99.19      102.03      8.32 o
   7  -2   5      980.47      912.90    149.07 o
  -8  -1   5       30.80       28.24     39.05 o
  -7  -1   5      146.42      169.50     48.04 o
  -6  -1   5       33.64       37.48     29.70 o
  -5  -1   5       38.36       51.28     31.49 o
  -4  -1   5     4692.77     4807.00    805.95 o
  -3  -1   5     1950.42     1961.69    262.81 o
  -2  -1   5      567.84      440.91     71.73 o
  -1  -1   5     7991.01     4956.05   1106.48 o
   0  -1   5     2013.44     1148.85     91.96 o
   1  -1   5    16896.70    13938.41   1856.39 o
   2  -1   5    20791.51    21235.43   1656.06 o
   3  -1   5      317.46      336.38     20.30 o
   4  -1   5     2005.97     2281.33    194.78 o
   5  -1   5     1914.55     1930.29    101.98 o
   6  -1   5      290.70      326.64     23.64 o
   7  -1   5      866.74      966.09     64.10 o
  -7   0   5      310.99      349.63     59.27 o
  -6   0   5     1232.14     1067.72    152.61 o
  -5   0   5      569.87      588.88     78.56 o
  -4   0   5     4277.29     4061.49    628.21 o
  -3   0   5      754.30      664.09    104.16 o
  -2   0   5     4324.38     2904.84    536.12 o
  -1   0   5      261.11      194.77     32.96 o
   0   0   5     4712.51     3395.87    240.26 o
   1   0   5     1568.15     1416.21     71.50 o
   2   0   5     1966.57     1967.08    107.82 o
   3   0   5       11.05       15.27      6.80 o
   4   0   5      296.28      290.55     29.46 o
   5   0   5     7062.35     7790.82    552.52 o
   6   0   5     2162.79     2292.94    128.27 o
   7   0   5     1272.82     1396.31    102.90 o
   8   0   5     1242.23     1266.29     94.00 o
  -7   1   5        7.61       36.48     35.76 o
  -6   1   5     1614.15     1510.19    137.47 o
  -5   1   5     2152.96     2042.87    178.14 o
  -4   1   5     2851.92     2444.44    193.92 o
  -3   1   5     7810.54     5341.86    457.51 o
  -2   1   5      402.92      198.32     68.83 o
  -1   1   5     4407.50     3154.53    249.54 o
   0   1   5    23008.89    16461.36   1666.89 o
   1   1   5     1788.10     1766.21    118.41 o
   2   1   5     5062.55     5401.29    299.39 o
   3   1   5      307.97      314.78     16.59 o
   4   1   5     2321.70     2452.29    157.43 o
   5   1   5     2007.41     2235.05    128.88 o
   6   1   5     1601.33     1622.10    115.15 o
   7   1   5       18.28       12.49      8.15 o
   8   1   5      165.46      165.14     26.12 o
   9   1   5        8.48        6.84      8.90 o
  -7   2   5       10.18        8.71     18.70 o
  -6   2   5      312.34      284.89     36.70 o
  -5   2   5      496.11      394.78     83.78 o
  -4   2   5       51.84       54.96     14.24 o
  -3   2   5      932.94      580.94     87.34 o
  -2   2   5       41.44       22.45     10.74 o
  -1   2   5      221.50      159.89     26.59 o
   0   2   5    19670.75    18099.53   2085.11 o
   1   2   5    10876.76    11397.17   1269.85 o
   2   2   5     3469.34     3759.36    268.93 o
   3   2   5     6210.41     6613.23    367.43 o
   4   2   5     2180.77     2587.48    178.20 o
   5   2   5     8752.05     9870.66    719.47 o
   6   2   5     7562.42     7863.11    573.52 o
   7   2   5       72.90       84.73     16.75 o
   8   2   5      178.95      178.22     34.57 o
   9   2   5      230.76      234.47     35.86 o
  -6   3   5      454.35      501.17     45.23 o
  -5   3   5     2479.85     2010.01    294.91 o
  -4   3   5      432.93      299.67     78.84 o
  -3   3   5      128.49       96.15     16.41 o
  -2   3   5      365.17      234.75     37.46 o
  -1   3   5       67.55       53.78     12.75 o
   0   3   5     6321.02     6493.24    549.25 o
   1   3   5     2499.27     2639.67    172.13 o
   2   3   5     4881.98     4810.36    334.38 o
   3   3   5      157.23      229.18     44.56 o
   4   3   5     2583.71     2863.87    296.06 o
   5   3   5     2160.84     2561.69    137.94 o
   6   3   5     6158.37     6392.30    460.00 o
   7   3   5      772.75      749.46     71.91 o
   8   3   5      255.96      218.70     56.99 o
   9   3   5     1649.12     1545.54    138.32 o
  -5   4   5     1034.01     1032.91     85.89 o
  -4   4   5      708.96      602.22     42.30 o
  -3   4   5       69.95       58.12     13.60 o
  -2   4   5     3927.47     3226.97   1342.46 o
  -1   4   5     3770.82     3454.15    707.36 o
   0   4   5     7381.11     8375.61    826.70 o
   1   4   5    10762.52    11812.43   1083.82 o
   2   4   5       72.56      143.90     19.26 o
   3   4   5      880.56     1038.18    132.82 o
   4   4   5     3569.22     3972.36    453.39 o
   5   4   5      528.59      599.55     72.44 o
   6   4   5     2000.70     2256.66    135.19 o
   7   4   5       61.17       39.03     28.61 o
   8   4   5      500.83      456.55     37.79 o
   9   4   5      376.43      332.22     63.97 o
  -5   5   5      117.48      171.38     89.62 o
  -4   5   5       81.55      134.05     36.04 o
  -3   5   5      141.56      186.61     36.41 o
  -2   5   5      373.46      395.60     52.69 o
  -1   5   5     1658.43     1549.39    225.64 o
   0   5   5      411.56      441.50     53.14 o
   1   5   5     2545.50     2494.24    270.11 o
   2   5   5     1046.30     1077.50     90.39 o
   3   5   5     1004.72     1035.92     59.82 o
   4   5   5    11649.76    13625.41   2066.78 o
   5   5   5     7619.26     8226.69    894.47 o
   6   5   5     2477.67     2488.14    300.97 o
   7   5   5     1466.00     1479.12     68.39 o
   8   5   5      233.07      261.51     23.42 o
   9   5   5      925.12      849.03     62.00 o
  -4   6   5      430.48      695.36    196.17 o
  -3   6   5       79.76       73.89     26.37 o
  -2   6   5      508.93      331.83    231.14 o
  -1   6   5     2737.04     2405.24    811.97 o
   0   6   5      252.44      278.97     35.87 o
   1   6   5       51.43       74.22     15.47 o
   2   6   5       17.66       21.44      8.42 o
   3   6   5      182.66      166.13     26.11 o
   4   6   5     2779.79     2871.17    261.61 o
   5   6   5     2946.68     3092.78    296.21 o
   6   6   5       23.61       19.62     22.15 o
   7   6   5      351.04      336.55     77.26 o
   8   6   5      693.84      620.47    119.29 o
   9   6   5     1052.47      937.09    165.63 o
  -3   7   5      173.07      211.20     84.33 o
  -2   7   5      236.94      177.06     54.22 o
  -1   7   5     2019.78     1545.26    604.04 o
   0   7   5     1724.18     1636.33    243.79 o
   1   7   5      536.23      665.45    102.35 o
   2   7   5     1741.16     1891.15    134.82 o
   3   7   5     1129.29     1186.01     78.10 o
   4   7   5     3763.83     3998.39    371.02 o
   5   7   5     3442.87     3551.13    409.32 o
   6   7   5       10.19        1.65     19.35 o
   7   7   5        6.27       20.97     23.33 o
   8   7   5      244.55      143.57    133.65 o
   9   7   5      218.78      115.05    105.98 o
  -1   8   5      236.93      282.26    129.44 o
   0   8   5      270.29      312.94     35.46 o
   1   8   5       17.81       26.91     12.86 o
   2   8   5      148.67      154.54     20.57 o
   3   8   5     1759.05     1802.87    128.98 o
   4   8   5     1809.04     1678.24    161.23 o
   5   8   5     2326.59     2282.52    240.46 o
   6   8   5      856.25      895.75    135.00 o
   7   8   5      403.26      393.54    106.51 o
   8   8   5     1987.76     2035.48    658.14 o
   9   8   5      995.06      953.62    202.26 o
   0   9   5      399.48      448.38     97.35 o
   1   9   5       19.45       15.34      8.53 o
   2   9   5      109.43       92.45     20.43 o
   3   9   5      715.13      733.91     65.41 o
   4   9   5      101.33      113.03     30.88 o
   5   9   5      142.15       43.26     39.24 o
   6   9   5       35.21       55.84     51.75 o
   7   9   5        5.92       14.91     20.99 o
   8   9   5      544.11      367.28    125.95 o
   3  10   5     1454.03     1201.08    114.26 o
   4  10   5     1061.17     1038.59    112.94 o
   5  10   5      151.79       -2.16     10.45 o
   6  10   5      169.13       -1.45     13.87 o
  -6  -8   6      137.19      117.71     44.64 o
  -5  -8   6        9.52        2.38      9.84 o
  -4  -8   6      135.19      104.87     39.99 o
  -3  -8   6      382.22      402.51     55.96 o
  -2  -8   6        1.87        2.07      5.82 o
  -1  -8   6        5.63        9.05      6.17 o
   0  -8   6        9.28       26.82     58.39 o
  -7  -7   6      174.19      187.26     77.80 o
  -6  -7   6      563.83      619.62    106.12 o
  -5  -7   6      439.08      490.00     73.97 o
  -4  -7   6     1314.55     1374.70    155.01 o
  -3  -7   6     3028.59     3189.30    384.36 o
  -2  -7   6      768.42      673.76     56.61 o
  -1  -7   6      132.13      145.24     23.87 o
   0  -7   6      391.30      402.58     28.95 o
   1  -7   6       98.48      135.26     66.77 o
   2  -7   6      136.25      345.02    260.19 o
  -7  -6   6       14.89       12.41     20.98 o
  -6  -6   6       17.27        7.79     29.13 o
  -5  -6   6      254.22      351.53    100.79 o
  -4  -6   6       83.98       91.46     28.39 o
  -3  -6   6     1098.93     1134.09    181.40 o
  -2  -6   6      361.03      349.91     48.34 o
  -1  -6   6       57.69       38.21     15.11 o
   0  -6   6     1895.18     1782.40    101.23 o
   2  -6   6      878.28     1403.20    668.08 o
   3  -6   6      807.94     1555.54    397.75 o
  -8  -5   6     1104.96     1266.90    235.82 o
  -7  -5   6       83.09       89.06     62.20 o
  -6  -5   6      224.02      304.42     80.06 o
  -5  -5   6     3053.97     3540.11   1045.00 o
  -4  -5   6     1732.04     2014.50    438.98 o
  -3  -5   6      273.28      304.58     43.77 o
  -2  -5   6       78.17       95.10     22.06 o
  -1  -5   6      265.83      240.55     32.50 o
   0  -5   6       38.41       48.80     16.75 o
   1  -5   6     1252.59     1874.40    846.95 o
   2  -5   6       41.59       44.51      7.32 o
   3  -5   6      110.55      149.24     79.97 o
   4  -5   6      105.85      149.84     69.72 o
  -8  -4   6       87.25       72.41     52.26 o
  -7  -4   6      325.91      406.48     91.10 o
  -6  -4   6        4.79       -1.84     10.76 o
  -5  -4   6     2547.48     3008.98    689.48 o
  -4  -4   6     4680.62     4557.65    969.79 o
  -3  -4   6     2224.84     2443.41    706.32 o
  -2  -4   6     5974.62     5507.27    486.27 o
  -1  -4   6      362.36      325.82     38.89 o
   0  -4   6     1096.95      897.83     55.26 o
   1  -4   6     7484.51     5663.34    476.67 o
   2  -4   6      951.52      938.59    110.58 o
   3  -4   6       25.06       10.84     10.78 o
   4  -4   6       52.68       78.47     64.05 o
   5  -4   6        2.12        4.20     14.60 o
  -8  -3   6       59.46       59.07     37.23 o
  -7  -3   6      157.00      179.85     64.80 o
  -6  -3   6       33.00       24.11     22.45 o
  -5  -3   6      383.74      489.20    182.14 o
  -4  -3   6     1913.64     2180.87    668.39 o
  -3  -3   6       82.14       85.10     30.12 o
  -2  -3   6       99.41      104.02     22.09 o
  -1  -3   6     1176.72      899.35     80.73 o
   0  -3   6     1535.64     1139.23    145.42 o
   1  -3   6     6783.39     4957.02    474.96 o
   2  -3   6     2496.99     2059.61    226.26 o
   3  -3   6      235.56      173.94     22.85 o
   4  -3   6     2871.81     3065.60    193.61 o
   5  -3   6     1018.24      941.39     85.18 o
   6  -3   6      348.93      366.53    128.57 o
  -8  -2   6       38.96       44.62     46.08 o
  -7  -2   6     1250.03     1465.54    299.03 o
  -6  -2   6     2163.55     2513.79    648.01 o
  -5  -2   6     1447.39     1535.07    384.49 o
  -4  -2   6     6899.87     7054.81   1761.41 o
  -3  -2   6      650.17      667.49    156.50 o
  -2  -2   6       73.49       75.32     32.99 o
  -1  -2   6     3248.73     2414.13    433.67 o
   0  -2   6      562.98      415.13     52.12 o
   1  -2   6      687.75      569.98     60.80 o
   2  -2   6      799.80      760.79     38.49 o
   3  -2   6      714.39      670.74     39.45 o
   4  -2   6       33.59       32.13      8.39 o
   5  -2   6     1458.40     1423.64    130.65 o
   6  -2   6      282.90      276.84     24.34 o
   7  -2   6      613.55      521.35     95.21 o
  -7  -1   6       17.70       -1.05     18.25 o
  -6  -1   6      885.89      954.19    128.18 o
  -5  -1   6      888.92      987.27    142.63 o
  -4  -1   6     3871.96     3640.14    586.52 o
  -3  -1   6     1656.29     1252.25    302.52 o
  -2  -1   6      154.36      147.31     45.50 o
  -1  -1   6    14813.72    10485.24   2029.30 o
   0  -1   6    21870.20    18049.27   2048.87 o
   1  -1   6     3916.05     2968.06    292.34 o
   2  -1   6     5892.38     5362.15    332.90 o
   3  -1   6       25.95       32.13      7.73 o
   4  -1   6      389.16      394.81     30.82 o
   5  -1   6     3303.31     3422.68    182.97 o
   6  -1   6      151.35      178.35     28.74 o
   7  -1   6       14.68       27.70      8.75 o
  -7   0   6       29.33       49.86     41.43 o
  -6   0   6     1422.84     1374.63    149.52 o
  -5   0   6      374.49      402.08     85.48 o
  -4   0   6        9.66        7.18     10.44 o
  -3   0   6      384.34      352.85     53.36 o
  -2   0   6      579.74      342.38     81.04 o
  -1   0   6      343.00      241.31     41.76 o
   0   0   6     5262.25     3630.61    430.98 o
   1   0   6     1552.22     1232.57     93.12 o
   2   0   6     2426.35     2612.22    178.48 o
   3   0   6     3040.48     3076.04    168.86 o
   4   0   6      442.73      398.05     32.59 o
   5   0   6     6933.15     7173.91    572.17 o
   6   0   6     4909.22     4955.75    343.05 o
   7   0   6      206.21      207.63     24.62 o
   8   0   6      579.69      602.94     61.74 o
  -7   1   6       65.34       55.73     32.20 o
  -6   1   6     1666.91     1685.33    188.87 o
  -5   1   6     3730.27     3515.85    442.50 o
  -4   1   6      323.49      281.55     53.98 o
  -3   1   6     2520.60     1722.60    422.15 o
  -2   1   6     2619.90     1597.83    380.64 o
  -1   1   6     1741.63     1347.41    124.58 o
   0   1   6    17519.01    12643.83   1232.91 o
   1   1   6       46.09       52.96     21.45 o
   2   1   6     2176.46     2262.65    144.34 o
   3   1   6      814.47      803.46     41.08 o
   4   1   6      171.53      149.46     14.48 o
   5   1   6     1980.81     2104.73    179.80 o
   6   1   6      912.00      916.36     65.97 o
   7   1   6      119.29      112.74     19.54 o
   8   1   6      409.60      372.29     40.34 o
  -6   2   6       69.17       61.14     31.90 o
  -5   2   6     1018.46      876.16     98.51 o
  -4   2   6       10.92       36.34     22.81 o
  -3   2   6      121.78      109.31     31.67 o
  -2   2   6     3511.53     2212.71    190.27 o
  -1   2   6     3678.71     2646.66    262.80 o
   0   2   6    13950.53    11292.48   1054.63 o
   1   2   6     9363.64     9684.56    855.69 o
   2   2   6      224.66      217.27     28.48 o
   3   2   6     6382.39     6806.72    447.52 o
   4   2   6     8584.02     8982.41   1119.61 o
   5   2   6     2271.10     2352.12    162.51 o
   6   2   6     2704.05     2805.75    198.75 o
   7   2   6        3.69        2.59      9.61 o
   8   2   6       47.38       34.35     16.15 o
   9   2   6      385.53      384.08     57.51 o
  -6   3   6      169.81      202.32     31.78 o
  -5   3   6      812.94      737.23     63.13 o
  -4   3   6       44.50       24.35     15.22 o
  -3   3   6      223.99      138.08     28.11 o
  -2   3   6     2233.67     1447.28    153.58 o
  -1   3   6     1004.07      803.79     84.54 o
   0   3   6       54.89       50.04     14.63 o
   1   3   6     1071.50     1177.39    140.21 o
   2   3   6      731.40      708.60     59.74 o
   3   3   6     1529.35     1627.35     64.31 o
   4   3   6    11377.05    13067.46   2168.90 o
   5   3   6     2604.16     2114.92    396.12 o
   6   3   6     2611.51     2678.66    175.68 o
   7   3   6     1547.80     1601.96     97.31 o
   8   3   6      362.70      345.09     49.08 o
   9   3   6     1855.94     1706.83    126.99 o
  -5   4   6      359.83      334.22     48.10 o
  -4   4   6      891.33      774.31     64.68 o
  -3   4   6      202.62      151.96     22.75 o
  -2   4   6     3883.35     2903.48    966.76 o
  -1   4   6     6453.59     5873.99   1048.45 o
   0   4   6     1132.39     1296.90    150.95 o
   1   4   6     2282.93     2638.90    253.29 o
   2   4   6       17.28       40.95     17.05 o
   3   4   6       44.04       45.08     20.26 o
   4   4   6     7322.26     8958.21   1229.06 o
   5   4   6      596.67      601.62    106.79 o
   6   4   6      248.77      233.39     56.90 o
   7   4   6       71.47       74.92      8.82 o
   8   4   6       46.13       19.82     13.78 o
   9   4   6     1022.60      939.53     80.16 o
  -4   5   6      115.37       91.84     14.80 o
  -3   5   6        4.39       10.42      6.05 o
  -2   5   6      403.75      354.31    105.50 o
  -1   5   6     3803.45     3615.86    749.91 o
   0   5   6      813.17      859.69    114.13 o
   1   5   6      528.91      576.08     46.58 o
   2   5   6     3583.57     4092.57    271.13 o
   3   5   6     4299.11     4434.18    283.15 o
   4   5   6    10537.35    12649.71   1967.74 o
   5   5   6     4828.81     5289.09    712.92 o
   6   5   6       43.00       80.18     38.13 o
   7   5   6      872.11      824.47    120.04 o
   8   5   6      990.09      940.29     55.02 o
   9   5   6      207.26       66.31     83.89 o
  -3   6   6      368.64      623.33     90.06 o
  -2   6   6      128.19      156.10     48.62 o
  -1   6   6     1092.47     1308.90    139.28 o
   0   6   6       18.94       22.29     10.68 o
   1   6   6      423.59      459.92     48.29 o
   2   6   6      897.29      945.26     66.07 o
   3   6   6      853.77      868.05     65.43 o
   4   6   6     1309.89     1499.00    234.59 o
   5   6   6     2279.91     2359.42    246.79 o
   6   6   6       28.79       34.61     29.79 o
   7   6   6      869.83      805.82    130.09 o
   8   6   6     2770.61     2719.75    353.51 o
   9   6   6     1319.43     1189.67    197.57 o
  -2   7   6      550.88      451.72    216.52 o
  -1   7   6     1107.01      873.81    338.18 o
   0   7   6     1043.12     1031.66    176.50 o
   1   7   6       68.94      100.47     25.01 o
   2   7   6     1714.57     1780.13    142.95 o
   3   7   6     3032.17     2871.04    254.99 o
   4   7   6      723.97      745.14     92.50 o
   5   7   6      322.30      406.98     75.80 o
   6   7   6       47.27       26.94     39.68 o
   7   7   6        5.07        5.32     20.30 o
   8   7   6     1081.32      930.20    213.52 o
   9   7   6      490.38      158.50    184.78 o
  -1   8   6       41.96       25.89     15.24 o
   0   8   6      211.73      164.72     41.90 o
   1   8   6       89.13      103.55     23.03 o
   2   8   6      768.29      800.31     70.74 o
   3   8   6     3506.62     3574.58    258.51 o
   4   8   6     1448.90     1503.41    156.68 o
   5   8   6      785.39      786.13    146.19 o
   6   8   6     1016.09     1045.52    154.85 o
   7   8   6      559.03      595.43    146.60 o
   8   8   6     1896.23     1557.72    257.47 o
   9   8   6      989.90      867.45    239.47 o
   1   9   6       36.00       39.11     13.45 o
   2   9   6      113.74       84.61     21.01 o
   3   9   6      836.82      801.82     94.27 o
   4   9   6       98.72       85.24     27.73 o
   5   9   6       11.10        3.79     12.34 o
   6   9   6      173.86      166.63     55.16 o
   7   9   6      529.12      472.07    137.58 o
   8   9   6     1175.25      930.04    215.44 o
   3  10   6      452.14      405.62     42.72 o
   4  10   6      572.05      673.11     89.93 o
   5  10   6       58.69        5.45     13.03 o
   6  10   6      104.99        3.83     19.45 o
  -5  -8   7      100.83       31.15     31.86 o
  -4  -8   7       64.35       16.81     21.79 o
  -3  -8   7      105.48       76.30     33.89 o
  -2  -8   7        6.95       11.64     10.50 o
  -1  -8   7        1.34       -2.47      5.14 o
  -6  -7   7      550.86      699.11    188.14 o
  -5  -7   7     1608.98     2009.93    349.30 o
  -4  -7   7      803.09      769.99    122.88 o
  -3  -7   7      792.61      816.44     76.26 o
  -2  -7   7      198.09      205.07     38.66 o
  -1  -7   7        2.22       12.86      8.96 o
   0  -7   7      258.41      283.70     35.37 o
   1  -7   7      178.50      213.21     86.89 o
  -7  -6   7       54.90       50.31     40.10 o
  -6  -6   7        4.79       11.11     23.30 o
  -5  -6   7     1116.89     1659.58    547.64 o
  -4  -6   7      603.88      716.12     93.13 o
  -3  -6   7      417.97      396.76     49.76 o
  -2  -6   7      881.74      810.03     94.82 o
  -1  -6   7      186.34      182.27     29.23 o
   0  -6   7     1786.71     1788.00    116.02 o
   1  -6   7     2000.48     1786.48    207.74 o
   2  -6   7      312.90      549.14    554.50 o
   3  -6   7      220.02      439.40    242.26 o
  -7  -5   7      732.85      864.02    309.02 o
  -6  -5   7      105.66      130.05     80.95 o
  -5  -5   7      446.97      497.34    178.76 o
  -4  -5   7      439.44      574.56    181.24 o
  -3  -5   7        0.53       10.21     13.14 o
  -2  -5   7       19.12       28.02     12.53 o
  -1  -5   7        6.35       13.82      8.75 o
   0  -5   7       34.96       37.91      9.85 o
   1  -5   7     1326.80     1160.06     62.63 o
   2  -5   7      141.14      254.55    192.48 o
   3  -5   7       39.11       56.73     38.13 o
   4  -5   7      637.10     1303.19    368.79 o
  -7  -4   7      491.27      621.73    193.93 o
  -6  -4   7      868.72     1019.29    357.83 o
  -5  -4   7     3351.04     4117.12   1458.19 o
  -4  -4   7     5253.46     5463.15   2007.28 o
  -3  -4   7       46.43       58.65     30.33 o
  -2  -4   7      817.91      764.08     85.18 o
  -1  -4   7     5322.62     4414.41    392.23 o
   0  -4   7     1842.23     1562.43    122.19 o
   1  -4   7     1061.76      816.49     65.49 o
   2  -4   7       46.84       30.01     16.01 o
   3  -4   7       69.02       81.56     13.41 o
   4  -4   7      378.57      514.81    110.93 o
   5  -4   7       99.53      118.63     56.76 o
  -7  -3   7       82.21       96.57     48.09 o
  -6  -3   7      183.37      187.16     73.94 o
  -5  -3   7      135.65      124.54     46.62 o
  -4  -3   7      796.06      898.39    149.81 o
  -3  -3   7       23.48       52.11     27.97 o
  -2  -3   7        8.98        0.88      8.80 o
  -1  -3   7     4618.57     3740.53    406.09 o
   0  -3   7     3713.63     3094.51    360.73 o
   1  -3   7     3348.66     2533.06    229.45 o
   2  -3   7     4608.95     3740.43    536.33 o
   3  -3   7       86.20       63.91     12.52 o
   4  -3   7      634.95      471.60     93.54 o
   5  -3   7     1856.90     2066.61    135.41 o
   6  -3   7      335.36      335.10     75.42 o
  -7  -2   7      326.28      339.92     78.61 o
  -6  -2   7     2996.93     3400.77    817.43 o
  -5  -2   7      685.42      736.72    134.75 o
  -4  -2   7      743.37      697.39    119.03 o
  -3  -2   7      227.83      234.46     67.02 o
  -2  -2   7      488.74      362.50    111.52 o
  -1  -2   7     3008.84     2427.75    474.76 o
   0  -2   7     1382.45     1110.41     99.56 o
   1  -2   7      219.30      208.08     30.89 o
   2  -2   7      153.81      155.90     27.06 o
   3  -2   7       67.14       75.55     12.25 o
   4  -2   7      551.29      570.55     48.67 o
   5  -2   7     2769.42     2809.18    186.04 o
   6  -2   7      251.99      247.54     18.93 o
   7  -2   7      116.72       76.84     31.39 o
  -7  -1   7       59.92       17.91     26.01 o
  -6  -1   7     1882.39     1872.60    266.66 o
  -5  -1   7      967.45      942.10    237.98 o
  -4  -1   7      344.26      311.50     77.27 o
  -3  -1   7     4531.23     3819.94   1140.79 o
  -2  -1   7     2831.12     2272.97    444.47 o
  -1  -1   7     6082.92     4341.81    943.56 o
   0  -1   7    13218.19    12282.04   1246.93 o
   1  -1   7      253.81      243.41     30.71 o
   2  -1   7      624.85      571.43     50.27 o
   3  -1   7      900.55      840.08     47.55 o
   4  -1   7       86.43       84.02     18.77 o
   5  -1   7     1430.30     1447.67    145.28 o
   6  -1   7       66.08       64.80     10.00 o
   7  -1   7       61.42       53.38     13.54 o
  -7   0   7        7.55        7.86     12.95 o
  -6   0   7      618.43      603.55    118.01 o
  -5   0   7      429.18      417.94     69.14 o
  -4   0   7      886.05      847.40    168.44 o
  -3   0   7       78.41       48.29     20.26 o
  -2   0   7     1098.35      801.38    208.75 o
  -1   0   7     2248.64     2275.07    282.27 o
   0   0   7     8516.85     7776.72    775.91 o
   1   0   7      648.29      415.93     71.93 o
   2   0   7       23.52       31.71      9.29 o
   3   0   7     9742.90    10082.63    756.46 o
   4   0   7     7263.89     7463.81    448.32 o
   5   0   7     2422.25     2313.88    150.31 o
   6   0   7     1911.43     1911.07    130.23 o
   7   0   7        5.67        7.04      6.51 o
   8   0   7      327.48      312.07     39.44 o
  -6   1   7      598.42      705.13    119.33 o
  -5   1   7     2118.19     1862.21    174.32 o
  -4   1   7       82.77       83.96     53.20 o
  -3   1   7      384.66      298.03     57.83 o
  -2   1   7     5182.85     3751.42    823.09 o
  -1   1   7      405.86      349.82     55.21 o
   0   1   7     2354.16     1973.81    164.07 o
   1   1   7       66.01       94.50     19.65 o
   2   1   7     3258.16     3096.50    175.23 o
   3   1   7     2471.06     2676.90    164.70 o
   4   1   7     1887.01     1753.34     84.76 o
   5   1   7      418.72      415.88     43.99 o
   6   1   7     1420.46     1378.94     80.71 o
   7   1   7      146.72      143.76     18.57 o
   8   1   7      253.83      236.25     26.80 o
  -6   2   7       21.10       16.74     12.32 o
  -5   2   7      548.14      489.55     59.26 o
  -4   2   7      188.11      156.58     52.94 o
  -3   2   7      276.91      216.28     63.74 o
  -2   2   7     8150.02     6876.73    644.66 o
  -1   2   7     7219.67     6108.26    869.49 o
   0   2   7     2464.60     1740.14    235.53 o
   1   2   7     3757.01     3541.17    405.71 o
   2   2   7     1374.70     1515.13    196.09 o
   3   2   7     4258.21     4566.80    284.19 o
   4   2   7     8820.91     8221.26    659.06 o
   5   2   7       29.99       27.79      7.81 o
   6   2   7        7.02        7.04      5.27 o
   7   2   7      154.45      113.16     22.87 o
   8   2   7        4.06        1.88      6.03 o
   9   2   7      554.71      489.25     54.96 o
  -5   3   7       24.26       11.54     10.99 o
  -4   3   7      234.55      149.67     28.07 o
  -3   3   7      100.75       75.78     17.73 o
  -2   3   7     1207.88      912.83    120.64 o
  -1   3   7     2295.95     1828.81    220.28 o
   0   3   7      420.95      332.51     69.27 o
   1   3   7      983.81      945.00     86.29 o
   2   3   7     1717.59     1902.80    246.87 o
   3   3   7     3421.61     3302.84    173.46 o
   4   3   7    12923.62    15566.19   2473.29 o
   5   3   7     2354.45     2560.33    315.35 o
   6   3   7      359.48      350.10     38.22 o
   7   3   7     2204.65     2074.17    138.59 o
   8   3   7     1126.57     1051.47     88.87 o
   9   3   7      826.03      754.59     60.84 o
  -5   4   7       66.05       41.35     14.78 o
  -4   4   7      901.61      649.85     79.89 o
  -3   4   7      937.07      555.92     47.66 o
  -2   4   7     1887.17     1599.12    185.64 o
  -1   4   7     3577.70     3624.24    346.53 o
   0   4   7       76.71       70.16     19.74 o
   1   4   7       27.33       25.95     13.61 o
   2   4   7     2420.47     2525.15    199.89 o
   3   4   7      592.90      596.15     79.86 o
   4   4   7     1510.26     1762.83    365.89 o
   5   4   7      144.22      168.87     96.39 o
   6   4   7      487.52      467.66    104.90 o
   7   4   7     1177.94     1154.05    172.90 o
   8   4   7     1454.47     1250.13     99.28 o
   9   4   7      646.35      588.99    120.79 o
  -4   5   7       80.80       69.97     13.80 o
  -3   5   7      692.16      683.03    214.24 o
  -2   5   7      630.95      477.31     91.40 o
  -1   5   7     2361.53     2643.82    333.84 o
   0   5   7      856.23      887.50     86.64 o
   1   5   7      416.86      471.77     56.76 o
   2   5   7     7418.40     7851.78    554.03 o
   3   5   7     6174.34     6337.36    486.38 o
   4   5   7     2376.56     2790.29    390.78 o
   5   5   7     1654.12     1847.53    290.43 o
   6   5   7        9.83        4.56     13.40 o
   7   5   7      222.00      223.20     58.02 o
   8   5   7     1844.87     1708.27    270.81 o
   9   5   7      117.47       99.22     43.67 o
  -3   6   7      513.58      851.96    143.49 o
  -2   6   7       30.06       16.85     14.39 o
  -1   6   7       25.85       30.22     13.50 o
   0   6   7      149.09      170.27     32.94 o
   1   6   7       62.79       62.41     13.95 o
   2   6   7     1738.30     1745.79    145.71 o
   3   6   7     3355.52     3500.36    271.05 o
   4   6   7      444.29      450.43     89.17 o
   5   6   7     1366.32     1491.81    265.16 o
   6   6   7      757.55      829.44    161.00 o
   7   6   7     1719.48     1692.19    271.10 o
   8   6   7     3941.84     3562.78    532.95 o
   9   6   7      748.17      698.99    177.60 o
  -2   7   7      574.82      430.85    261.65 o
  -1   7   7      211.74      227.11     48.93 o
   0   7   7      446.70      541.80     98.74 o
   1   7   7      247.78      291.34     38.97 o
   2   7   7     1131.67     1169.31    113.89 o
   3   7   7     2258.68     2274.69    161.17 o
   4   7   7        5.43       18.61     36.86 o
   5   7   7      195.13      181.23     64.85 o
   6   7   7      251.29      312.38     92.96 o
   7   7   7      490.33      445.98    100.27 o
   8   7   7      947.82      849.77    168.89 o
   9   7   7      403.53      175.03    163.46 o
  -1   8   7        4.24        7.44     11.40 o
   0   8   7      211.76      185.16     40.26 o
   1   8   7     1054.85     1135.65    131.23 o
   2   8   7     1145.33     1273.51    138.04 o
   3   8   7     2312.84     2166.05    194.18 o
   4   8   7      750.73      905.42    121.38 o
   5   8   7      189.28      190.56     95.18 o
   6   8   7     1519.13     1544.88    271.14 o
   7   8   7      987.89      971.76    172.03 o
   8   8   7      617.73      555.22    136.55 o
   1   9   7      259.55      319.87     51.68 o
   2   9   7      101.09       80.52     21.25 o
   3   9   7      227.18      189.44     41.77 o
   4   9   7      167.18      119.34    107.52 o
   5   9   7       15.07        8.17     16.15 o
   6   9   7      762.61      705.46    133.10 o
   7   9   7     1672.52     1460.95    290.52 o
   4  10   7       39.71       26.23     28.19 o
   5  10   7        6.72       -3.99     21.77 o
  -5  -7   8     1124.67     1398.44    207.59 o
  -4  -7   8      206.18       69.92     65.27 o
  -3  -7   8       17.69       13.15     11.31 o
  -2  -7   8       90.94       89.59     21.25 o
  -1  -7   8       28.12       36.96     12.85 o
   0  -7   8      128.31      137.86     19.15 o
   1  -7   8       70.42       78.84     85.77 o
  -6  -6   8      138.42      147.29     66.62 o
  -5  -6   8      820.23      894.19    188.45 o
  -4  -6   8      800.86      883.80    111.61 o
  -3  -6   8       74.92       76.13     29.51 o
  -2  -6   8     1076.51      995.01    114.75 o
  -1  -6   8     1354.01     1304.26    102.30 o
   0  -6   8      990.74     1085.78     86.11 o
   1  -6   8      857.54      768.95     70.04 o
   2  -6   8       59.28       71.72     49.46 o
  -7  -5   8      141.11      141.94     67.69 o
  -6  -5   8      231.53      251.62     93.20 o
  -5  -5   8      467.42      657.88    194.66 o
  -4  -5   8       96.09       73.24     30.51 o
  -3  -5   8      661.71      712.49    129.25 o
  -2  -5   8        5.71       16.49     12.44 o
  -1  -5   8     1630.24     1528.03    156.24 o
   0  -5   8      348.59      340.63     40.17 o
   1  -5   8      438.95      398.12     47.99 o
   2  -5   8      396.48      320.19     54.46 o
   3  -5   8       66.23      152.79     96.27 o
   4  -5   8      792.24     1411.67    863.50 o
  -7  -4   8      918.87      981.50    243.95 o
  -6  -4   8     1547.64     2087.28    511.75 o
  -5  -4   8      338.20      340.70    102.00 o
  -4  -4   8     1877.69     1895.88    480.67 o
  -3  -4   8      777.25      807.17    235.66 o
  -2  -4   8      417.05      442.90     65.90 o
  -1  -4   8     1697.81     1384.59    162.56 o
   0  -4   8       58.98       48.84     15.11 o
   1  -4   8      172.93      142.85     17.94 o
   2  -4   8      141.27       97.64     11.57 o
   3  -4   8      117.08      124.40     75.91 o
   4  -4   8       79.07       97.32     74.73 o
   5  -4   8      333.05      681.50    224.61 o
  -7  -3   8      116.74       97.91     56.40 o
  -6  -3   8      843.13      948.04    243.12 o
  -5  -3   8       27.23       43.25     28.86 o
  -4  -3   8       30.92       43.44     24.76 o
  -3  -3   8      893.85      824.96    279.42 o
  -2  -3   8     1348.53     1239.42    264.86 o
  -1  -3   8     6620.49     5821.30    997.27 o
   0  -3   8     5379.28     4810.50    567.90 o
   1  -3   8       34.24       33.29     10.32 o
   2  -3   8     1041.50      788.24     78.45 o
   3  -3   8     1734.88     1785.64    326.65 o
   4  -3   8      943.94      907.86    157.61 o
   5  -3   8      701.15      986.71    194.86 o
   6  -3   8       29.10       15.15     23.54 o
  -7  -2   8      143.96      179.28     90.12 o
  -6  -2   8     1486.44     2012.42    657.51 o
  -5  -2   8      145.40      139.89     65.31 o
  -4  -2   8      243.86      229.24    101.34 o
  -3  -2   8      510.04      514.28    149.05 o
  -2  -2   8       12.05       13.98     14.15 o
  -1  -2   8     1040.40      849.24    103.05 o
   0  -2   8     1917.55     1938.01    176.00 o
   1  -2   8      436.06      405.48     39.49 o
   2  -2   8      139.19      116.48     19.14 o
   3  -2   8     2320.47     2265.57    231.45 o
   4  -2   8      983.21     1085.66     90.83 o
   5  -2   8     1708.25     1948.55    161.73 o
   6  -2   8      794.79      812.01     56.47 o
  -7  -1   8      254.23      118.60    133.19 o
  -6  -1   8     1094.90     1123.45    271.27 o
  -5  -1   8     1300.76     1396.28    457.84 o
  -4  -1   8      110.56      110.51     44.17 o
  -3  -1   8     2907.33     2385.79    781.21 o
  -2  -1   8     6280.83     5439.64   1045.62 o
  -1  -1   8     1929.47     1973.58    255.60 o
   0  -1   8     3067.17     3093.44    357.98 o
   1  -1   8       16.17       22.26     11.87 o
   2  -1   8       60.24       55.14     15.49 o
   3  -1   8     2765.20     2576.73    166.16 o
   4  -1   8      146.32      162.47     16.89 o
   5  -1   8       25.28       30.65     11.69 o
   6  -1   8      103.75      102.91     17.64 o
   7  -1   8        1.33        6.40      6.71 o
  -6   0   8        2.65       35.19     23.54 o
  -5   0   8      333.10      365.47    138.80 o
  -4   0   8      110.72       64.04     34.68 o
  -3   0   8      265.32      248.47     65.47 o
  -2   0   8     5591.03     4831.41    766.03 o
  -1   0   8     1683.41     1777.64    180.43 o
   0   0   8     2176.41     2128.67    209.49 o
   1   0   8     3045.29     2530.04    524.29 o
   2   0   8     1257.66     1079.39     88.08 o
   3   0   8     7580.37     7413.32    513.74 o
   4   0   8     5886.33     5793.84    422.16 o
   5   0   8      137.72      136.67     17.99 o
   6   0   8      688.97      634.81     91.32 o
   7   0   8      105.02      107.53     18.69 o
   8   0   8       39.43       37.70     12.53 o
  -6   1   8       62.47       50.09     23.62 o
  -5   1   8      531.42      412.02     75.59 o
  -4   1   8      340.99      319.53    125.39 o
  -3   1   8       46.72       39.55     21.12 o
  -2   1   8     4306.62     4091.95    790.51 o
  -1   1   8      125.11      111.18     29.56 o
   0   1   8     1480.85     1412.72    187.70 o
   1   1   8      650.00      498.77     87.46 o
   2   1   8       71.87       52.00     13.15 o
   3   1   8     3108.99     3199.75    218.15 o
   4   1   8     3744.84     3855.74    388.88 o
   5   1   8       29.49       23.54      8.81 o
   6   1   8      575.02      566.09     52.93 o
   7   1   8     1365.18     1253.59     98.23 o
   8   1   8      847.41      766.02     78.38 o
  -6   2   8       59.92       23.97     22.65 o
  -5   2   8       81.53       76.48     31.90 o
  -4   2   8      937.08      862.19    367.90 o
  -3   2   8     1530.85     1166.41    367.20 o
  -2   2   8     6441.22     6389.54    638.80 o
  -1   2   8     4271.42     4207.97    658.07 o
   0   2   8        7.56       18.44     14.40 o
   1   2   8     1464.43     1272.66    180.25 o
   2   2   8     4913.14     4653.20    489.04 o
   3   2   8     1111.95     1213.51    100.81 o
   4   2   8     2710.18     2576.20    183.45 o
   5   2   8       20.67       19.89     17.88 o
   6   2   8      661.47      594.45     45.88 o
   7   2   8      915.63      829.29     76.90 o
   8   2   8      264.63      232.42     36.82 o
  -5   3   8       91.50       69.83     38.14 o
  -4   3   8      471.13      336.62     54.90 o
  -3   3   8      306.46      225.19     75.06 o
  -2   3   8      112.97       86.33     24.62 o
  -1   3   8     1988.80     1901.07    434.66 o
   0   3   8        5.17        9.57     14.29 o
   1   3   8     1464.89     1403.16    191.39 o
   2   3   8     8397.08     9157.23    988.92 o
   3   3   8     3704.58     3454.55    306.00 o
   4   3   8     5564.86     5346.35    316.15 o
   5   3   8     1713.18     1887.02    262.42 o
   6   3   8      136.55      149.14     93.46 o
   7   3   8     2182.45     1991.53    122.76 o
   8   3   8     1464.11     1244.89     93.08 o
   9   3   8       69.10       43.82     29.58 o
  -4   4   8      538.01      436.71     52.05 o
  -3   4   8     1209.89      685.27     57.76 o
  -2   4   8      229.72      226.89     37.89 o
  -1   4   8      467.17      443.83     61.94 o
   0   4   8        5.06        3.65      9.85 o
   1   4   8      122.85      109.71     28.68 o
   2   4   8     3667.18     4021.00    452.74 o
   3   4   8     1420.94     1427.76    165.74 o
   4   4   8       73.72       44.53     47.27 o
   5   4   8      306.21      396.53    171.51 o
   6   4   8      225.77      222.21     71.21 o
   7   4   8     2294.16     2300.95    301.91 o
   8   4   8     2514.50     2281.03    310.48 o
   9   4   8      230.53      233.35     74.40 o
  -4   5   8      222.70      187.59     57.14 o
  -3   5   8     1398.36     1156.68    283.55 o
  -2   5   8      296.41      281.78     42.93 o
  -1   5   8      459.22      530.12     86.20 o
   0   5   8     1948.76     2124.19    291.48 o
   1   5   8     1370.67     1435.89    161.48 o
   2   5   8     5590.18     6264.05    687.21 o
   3   5   8     3571.54     3708.39    226.93 o
   4   5   8       29.09       11.68     18.98 o
   5   5   8      162.30      174.16    116.84 o
   6   5   8      605.26      741.60    161.41 o
   7   5   8      245.52      236.31     79.84 o
   8   5   8      896.34      811.33    139.63 o
   9   5   8       46.31       29.92     27.90 o
  -3   6   8      278.34      354.07     54.82 o
  -2   6   8      186.05      192.01     31.40 o
  -1   6   8       67.84       72.65     20.91 o
   0   6   8      188.72      194.88     27.77 o
   1   6   8      566.14      660.29     76.67 o
   2   6   8     2227.71     2390.01    171.38 o
   3   6   8     3996.72     3971.30    280.31 o
   4   6   8       72.82       99.28     46.54 o
   5   6   8      644.38      799.29    182.45 o
   6   6   8     3573.81     3852.55    952.63 o
   7   6   8     2149.11     2189.49    294.83 o
   8   6   8     1776.19     1639.11    248.91 o
   9   6   8      220.22      103.17     93.84 o
  -2   7   8      233.49      399.24     67.99 o
  -1   7   8        6.34        7.54     14.59 o
   0   7   8      442.00      482.23    119.01 o
   1   7   8     1015.90     1193.78    114.06 o
   2   7   8      127.34      125.54     35.96 o
   3   7   8      114.20      124.96     26.43 o
   4   7   8       21.55       34.31     31.75 o
   5   7   8        3.26       24.09     58.75 o
   6   7   8     1049.76     1059.82    209.85 o
   7   7   8      930.19      902.42    166.35 o
   8   7   8      322.09      129.61    110.39 o
   0   8   8      279.23      336.70     73.95 o
   1   8   8     1689.15     1820.96    187.03 o
   2   8   8      909.62      937.63     97.76 o
   3   8   8      681.21      608.25     85.73 o
   4   8   8      389.97      247.10    133.52 o
   5   8   8       69.54       86.45     48.80 o
   6   8   8     1642.76     1531.51    231.45 o
   7   8   8     1284.50     1344.51    280.23 o
   8   8   8       13.09        3.94     24.40 o
   2   9   8      277.34      279.52     53.23 o
   3   9   8       29.84       12.83     10.05 o
   4   9   8      206.05      145.15    123.14 o
   5   9   8      598.17      572.22    104.34 o
   6   9   8     1278.29     1305.16    257.41 o
   7   9   8     1450.77     1448.42    291.48 o
  -4  -7   9       52.85       50.19     30.26 o
  -3  -7   9       17.88       12.48     14.17 o
  -2  -7   9       71.17       64.61     22.38 o
  -1  -7   9       44.38       35.13     18.83 o
  -5  -6   9      287.65      374.67     80.35 o
  -4  -6   9      573.08      744.70    127.18 o
  -3  -6   9      294.23      327.57     64.44 o
  -2  -6   9      914.17      793.08     87.45 o
  -1  -6   9     1307.62     1287.59    132.26 o
   0  -6   9      174.15      174.82     22.18 o
   1  -6   9      100.15       77.89     17.56 o
   2  -6   9       51.62       36.86     63.14 o
  -6  -5   9      141.87      118.57     57.77 o
  -5  -5   9       90.04      108.19     51.47 o
  -4  -5   9       18.09       20.49     27.20 o
  -3  -5   9       72.67       82.74     47.39 o
  -2  -5   9      189.72      196.41     52.49 o
  -1  -5   9     1543.45     1339.66    148.01 o
   0  -5   9      425.31      384.41     72.82 o
   1  -5   9      108.89       97.19     17.06 o
   2  -5   9      757.12      518.38     87.24 o
   3  -5   9      335.33      425.67    117.06 o
  -6  -4   9     1458.95     1789.48    648.16 o
  -5  -4   9      128.91      159.02     81.70 o
  -4  -4   9      101.38       91.81     53.11 o
  -3  -4   9      466.05      497.00    156.31 o
  -2  -4   9      143.30      134.08     34.74 o
  -1  -4   9     1360.00     1278.29    117.61 o
   0  -4   9       61.34       60.95     16.23 o
   1  -4   9      508.08      468.58     67.38 o
   2  -4   9       59.20       39.14      8.95 o
   3  -4   9      313.15      257.60     21.21 o
   4  -4   9      190.87      324.56    213.95 o
  -6  -3   9      487.52      572.89    192.28 o
  -5  -3   9      188.68      294.04    123.32 o
  -4  -3   9      109.99       98.96     43.17 o
  -3  -3   9     2545.88     2277.68    803.52 o
  -2  -3   9     2775.84     2657.71    661.42 o
  -1  -3   9     1714.57     1714.38    315.36 o
   0  -3   9     2473.09     2461.13    295.33 o
   1  -3   9      132.56      133.94     21.75 o
   2  -3   9      668.06      530.36     69.76 o
   3  -3   9     1468.19     1347.08    101.89 o
   4  -3   9       13.87       13.89      6.95 o
   5  -3   9      135.83      199.56     62.06 o
  -6  -2   9       77.93      101.16     44.11 o
  -5  -2   9       62.69       79.11     38.35 o
  -4  -2   9      388.45      341.79    118.83 o
  -3  -2   9      951.16      798.10    267.18 o
  -2  -2   9     1249.32     1155.11    297.89 o
  -1  -2   9        6.83       27.14     17.95 o
   0  -2   9      511.21      576.15     77.70 o
   1  -2   9      184.79      210.57     32.72 o
   2  -2   9     1034.61      975.95    182.40 o
   3  -2   9     4260.37     3914.04    675.59 o
   4  -2   9     1121.48     1137.76    121.44 o
   5  -2   9      288.48      365.05     61.12 o
   6  -2   9      469.42      723.94    151.25 o
  -6  -1   9      265.93      259.06     81.43 o
  -5  -1   9      903.66      752.03    401.76 o
  -4  -1   9      404.42      461.74    193.55 o
  -3  -1   9     1448.14     1377.48    435.59 o
  -2  -1   9     4996.10     5113.19    524.89 o
  -1  -1   9       76.76      102.20     31.77 o
   0  -1   9       39.84       54.15     23.93 o
   1  -1   9      263.54      233.71     42.46 o
   2  -1   9        9.13       -0.54      8.74 o
   3  -1   9     1589.57     1444.10    100.81 o
   4  -1   9      491.20      471.49     43.00 o
   5  -1   9      125.04      129.71     25.55 o
   6  -1   9      162.82      182.09     31.80 o
   7  -1   9      282.82      279.64     31.48 o
  -6   0   9       71.38       60.88     31.89 o
  -5   0   9      118.38      110.92     44.01 o
  -4   0   9      548.00      474.91    219.48 o
  -3   0   9      880.02      773.82    201.90 o
  -2   0   9     5502.27     5827.91    861.69 o
  -1   0   9     1078.14     1466.86    212.97 o
   0   0   9      230.61      290.88     86.49 o
   1   0   9     5543.01     4778.01    598.36 o
   2   0   9     3606.48     2815.03    271.93 o
   3   0   9     2448.19     2216.67    138.06 o
   4   0   9     2463.93     2315.59    245.73 o
   5   0   9       50.96       26.50     19.73 o
   6   0   9       50.30       32.03     15.52 o
   7   0   9      593.92      589.55     47.10 o
  -6   1   9       30.79       23.05     20.13 o
  -5   1   9        9.98       12.08     22.70 o
  -4   1   9      628.69      549.29    298.21 o
  -3   1   9      137.28      136.03     44.63 o
  -2   1   9      548.59      532.30    103.55 o
  -1   1   9      241.76      313.13     59.40 o
   0   1   9     1172.78     1294.92    181.46 o
   1   1   9     1407.17     1258.43    269.45 o
   2   1   9     3303.17     2931.01    239.40 o
   3   1   9     1595.50     1532.50    140.26 o
   4   1   9     2692.80     2754.24    242.54 o
   5   1   9      233.45      206.90     34.88 o
   6   1   9      625.80      646.64     73.85 o
   7   1   9     2300.11     2227.48    177.72 o
   8   1   9      728.54      679.09     72.54 o
  -5   2   9      242.06       93.09     71.11 o
  -4   2   9     2661.37     2471.23   1016.65 o
  -3   2   9     1210.83     1183.81    358.25 o
  -2   2   9      289.57      372.61     87.97 o
  -1   2   9     1892.98     1992.32    244.38 o
   0   2   9      439.93      463.47    127.65 o
   1   2   9      569.39      493.39    103.86 o
   2   2   9     4279.60     4101.85    715.91 o
   3   2   9       41.71       43.10      9.58 o
   4   2   9       52.90       46.46      8.74 o
   5   2   9      196.56      160.78     15.99 o
   6   2   9       12.98       15.15     31.39 o
   7   2   9     1186.74     1119.19     76.20 o
   8   2   9      585.17      501.19     58.36 o
  -5   3   9       26.39        9.12     14.20 o
  -4   3   9      231.08      156.35     37.88 o
  -3   3   9     1496.40     1262.67    389.88 o
  -2   3   9       86.32       98.65     31.25 o
  -1   3   9      675.42      718.77    193.19 o
   0   3   9      329.44      255.76     77.55 o
   1   3   9     2305.07     2126.01    239.28 o
   2   3   9    15738.14    16603.11   2072.78 o
   3   3   9     2462.72     2154.91    318.57 o
   4   3   9       14.92        9.98      5.54 o
   5   3   9     1108.04     1180.28    183.29 o
   6   3   9     1342.52     1457.39    361.23 o
   7   3   9     1331.04     1342.01    160.37 o
   8   3   9      549.73      514.56     84.82 o
  -4   4   9      206.59      166.93     26.49 o
  -3   4   9      700.18      489.82     59.98 o
  -2   4   9        2.53       -1.00     11.67 o
  -1   4   9       63.58       66.10     27.28 o
   0   4   9      662.35      626.42     87.49 o
   1   4   9      361.50      336.45     70.70 o
   2   4   9      922.82     1010.52    145.06 o
   3   4   9      995.17     1147.09    163.31 o
   4   4   9        9.41        5.00      6.55 o
   5   4   9     1687.52     1873.47    294.03 o
   6   4   9     1979.08     2183.12    358.59 o
   7   4   9      989.50     1092.96    188.33 o
   8   4   9     2222.45     2118.04    298.30 o
   9   4   9      371.58      296.72    120.77 o
  -3   5   9      932.06      676.58    130.76 o
  -2   5   9      534.35      566.86     76.22 o
  -1   5   9       47.87       52.60     29.95 o
   0   5   9     2245.23     2431.17    246.79 o
   1   5   9     1950.19     2076.64    235.36 o
   2   5   9     1110.61     1192.33    133.25 o
   3   5   9      828.97      821.41    126.08 o
   4   5   9      180.04      142.95     55.14 o
   5   5   9       27.47       42.34     68.43 o
   6   5   9     1922.02     2129.32    397.02 o
   7   5   9      409.93      396.98     88.98 o
   8   5   9       47.81       35.24     33.12 o
   9   5   9       34.90       33.82     36.44 o
  -2   6   9       45.11       42.51     28.28 o
  -1   6   9        4.28       23.01     18.71 o
   0   6   9     1195.57     1223.96    169.79 o
   1   6   9     2586.42     2876.68    323.05 o
   2   6   9      363.95      383.87     45.59 o
   3   6   9     1209.16     1276.70     99.01 o
   4   6   9      933.02      970.47    184.25 o
   5   6   9     1138.77     1315.50    285.40 o
   6   6   9     3985.49     4610.84   1223.41 o
   7   6   9      964.21     1017.45    178.95 o
   8   6   9      121.23       54.33     56.49 o
  -1   7   9       17.84       35.50     13.76 o
   0   7   9      103.50      116.76     27.79 o
   1   7   9      835.30      757.28    211.71 o
   2   7   9      144.89      132.98     33.20 o
   3   7   9       15.91       14.85     10.56 o
   4   7   9       53.53       73.00     45.99 o
   5   7   9      311.85      308.45     98.80 o
   6   7   9     2076.08     2361.79    784.88 o
   7   7   9     1755.46     1869.00    352.26 o
   8   7   9       13.53       15.90     47.39 o
   0   8   9      292.73      331.71     70.38 o
   1   8   9     1010.74     1066.75    107.82 o
   2   8   9      372.67      495.68     73.15 o
   3   8   9       17.06       13.01     10.86 o
   4   8   9      685.44      675.41    253.90 o
   5   8   9      530.20      549.06    248.31 o
   6   8   9      444.09      506.81    145.90 o
   7   8   9      179.22      227.13     83.99 o
   3   9   9       39.28       34.12     17.52 o
   4   9   9      544.01      511.03    143.61 o
   5   9   9     1650.73     1774.76    247.21 o
   6   9   9      785.17      829.37    169.72 o
  -4  -6  10      323.10      417.78     89.22 o
  -3  -6  10      438.92      467.49     88.38 o
  -2  -6  10      355.62      393.98     76.94 o
  -1  -6  10      550.81      562.36     78.07 o
   0  -6  10       24.37       28.00     16.79 o
   1  -6  10        4.32        5.19      5.82 o
  -5  -5  10       41.96       25.33     28.20 o
  -4  -5  10       48.45       48.13     30.96 o
  -3  -5  10      837.79      956.46    306.59 o
  -2  -5  10      401.95      483.01     85.79 o
  -1  -5  10      687.47      677.38    111.77 o
   0  -5  10      465.80      523.74     86.11 o
   1  -5  10      129.41      127.93     20.60 o
   2  -5  10      849.87      592.57     70.99 o
  -6  -4  10      273.22      317.06    101.18 o
  -5  -4  10       30.19       21.02     26.50 o
  -4  -4  10        2.38      -11.29     25.51 o
  -3  -4  10      813.73      772.55    213.40 o
  -2  -4  10      146.88      153.07     55.48 o
  -1  -4  10        4.54       12.71     17.47 o
   0  -4  10       16.07        9.45      9.22 o
   1  -4  10       12.31        6.14      9.46 o
   2  -4  10      283.70      194.66     23.61 o
   3  -4  10      696.13      533.17     40.33 o
   4  -4  10       97.40       91.25     50.37 o
  -6  -3  10      163.56      159.22     93.37 o
  -5  -3  10      489.40      671.94    256.50 o
  -4  -3  10      350.26      466.11    171.04 o
  -3  -3  10     2348.40     2447.60    745.76 o
  -2  -3  10     2636.16     2602.77    622.90 o
  -1  -3  10       98.59       81.07     29.39 o
   0  -3  10      542.96      627.83     77.67 o
   1  -3  10      390.20      471.45     69.20 o
   2  -3  10      122.52       92.68     22.36 o
   3  -3  10      918.65      833.35    136.71 o
   4  -3  10        7.51       14.51      6.25 o
   5  -3  10       30.61       42.52     34.67 o
  -6  -2  10       61.84       53.74     60.50 o
  -5  -2  10       78.67       83.73     43.81 o
  -4  -2  10       12.47       18.25     20.45 o
  -3  -2  10      515.06      612.04    202.20 o
  -2  -2  10     1674.39     1892.24    377.95 o
  -1  -2  10        9.80        5.69     13.13 o
   0  -2  10      325.95      440.67     59.11 o
   1  -2  10     2222.62     2571.57    504.20 o
   2  -2  10     1498.43     1344.88    303.12 o
   3  -2  10     2368.35     2314.08    411.13 o
   4  -2  10      722.64      689.71    126.84 o
   5  -2  10       23.74       18.03     17.02 o
   6  -2  10      404.41      884.53    254.78 o
  -6  -1  10       26.12       56.37     33.90 o
  -5  -1  10      473.93      519.34    215.48 o
  -4  -1  10     1189.64     1562.58    446.29 o
  -3  -1  10      261.32      284.03     64.70 o
  -2  -1  10      654.46      709.75    137.69 o
  -1  -1  10        1.92       11.75     16.44 o
   0  -1  10      307.37      377.21     91.55 o
   1  -1  10     1183.11     1311.99    111.41 o
   2  -1  10      377.99      419.35     84.20 o
   3  -1  10      105.00      107.12     21.46 o
   4  -1  10      459.57      430.32     54.38 o
   5  -1  10        2.95        1.24      6.93 o
   6  -1  10      367.83      483.07    107.57 o
  -5   0  10      123.14      105.20     44.70 o
  -4   0  10     2185.90     2396.78    981.75 o
  -3   0  10      763.05      874.29    344.25 o
  -2   0  10     1445.26     2117.22    314.69 o
  -1   0  10     1435.21     1926.73    238.89 o
   0   0  10      177.00      227.24     53.75 o
   1   0  10     4314.41     5050.12    659.82 o
   2   0  10     4206.49     3452.90    492.75 o
   3   0  10       53.96       51.86     13.52 o
   4   0  10      123.54      116.56     22.45 o
   5   0  10        9.80        4.73      6.81 o
   6   0  10       33.60       37.96     26.82 o
   7   0  10      640.31      723.52     71.22 o
  -5   1  10       18.67        2.87      9.54 o
  -4   1  10      763.94      787.08    361.73 o
  -3   1  10      124.70      106.56     47.56 o
  -2   1  10      156.98      191.68     52.43 o
  -1   1  10      435.96      651.69    129.38 o
   0   1  10      120.08      114.11     36.81 o
   1   1  10     2106.33     1960.74    461.90 o
   2   1  10     5911.63     5566.60    533.14 o
   3   1  10      357.20      293.57     37.29 o
   4   1  10      644.79      628.71     77.53 o
   5   1  10     1655.85     1449.06    257.31 o
   6   1  10      903.48      859.49    214.73 o
   7   1  10     1165.67     1404.32    218.50 o
  -5   2  10       36.68       15.39     14.32 o
  -4   2  10      736.09      686.24     99.21 o
  -3   2  10     1988.07     2322.82    526.06 o
  -2   2  10       59.93       80.26     43.80 o
  -1   2  10       35.67       62.71     36.19 o
   0   2  10      351.95      304.92     98.55 o
   1   2  10      545.20      479.81     96.34 o
   2   2  10     2460.63     2205.21    381.65 o
   3   2  10        5.79        5.04      8.27 o
   4   2  10      855.68      788.41     65.48 o
   5   2  10     1137.30      990.03    206.24 o
   6   2  10      714.94      732.40    202.94 o
   7   2  10      605.95      656.80    129.93 o
   8   2  10      682.71      663.17     89.93 o
  -4   3  10      141.01       40.41     32.49 o
  -3   3  10      737.86      732.10    120.32 o
  -2   3  10        7.02        6.74     14.68 o
  -1   3  10      813.13      813.91    128.40 o
   0   3  10     6741.99     6911.49   1744.57 o
   1   3  10     1520.20     1607.39    464.28 o
   2   3  10     1328.97     1361.63    282.41 o
   3   3  10     1045.56      936.32    126.09 o
   4   3  10      292.13      253.33     25.18 o
   5   3  10     1459.12     1205.28    146.70 o
   6   3  10      689.80      762.16    260.51 o
   7   3  10       68.63       62.60     41.61 o
   8   3  10      150.33       76.48     75.02 o
  -3   4  10      109.70       75.86     26.01 o
  -2   4  10        4.40       20.89     23.50 o
  -1   4  10       53.25       32.93     23.26 o
   0   4  10     1279.46     1273.76    228.86 o
   1   4  10     1655.05     1591.43    221.11 o
   2   4  10      213.26      237.72     70.69 o
   3   4  10      832.41      851.30    145.81 o
   4   4  10       35.71       30.46      8.86 o
   5   4  10     1587.88     1638.49    263.06 o
   6   4  10     6683.17     7148.32   1173.17 o
   7   4  10      852.52      965.57    342.34 o
   8   4  10       73.99       18.34     37.33 o
  -3   5  10      118.20       94.17     27.56 o
  -2   5  10      509.18      586.45    159.40 o
  -1   5  10      120.34      147.61     45.62 o
   0   5  10     1333.34     1436.22    175.08 o
   1   5  10     1300.35     1310.98    194.92 o
   2   5  10        4.91       19.28     32.45 o
   3   5  10       37.81       53.99     37.74 o
   4   5  10       70.47       49.13     44.17 o
   5   5  10      273.42      233.01    132.03 o
   6   5  10     1393.85     1531.97    315.04 o
   7   5  10      150.46      200.79     96.38 o
   8   5  10        2.51        2.92     22.60 o
  -2   6  10      197.13      201.52     59.40 o
  -1   6  10      319.32      401.40     78.11 o
   0   6  10      606.51      736.80    108.77 o
   1   6  10     2279.74     2532.60    277.52 o
   2   6  10      359.09      443.64    139.42 o
   3   6  10      204.72      225.02     27.40 o
   4   6  10     1947.64     2199.56    377.20 o
   5   6  10     1386.12     1294.59    243.97 o
   6   6  10     1530.72     1770.90    635.19 o
   7   6  10      209.39      248.10    121.59 o
   8   6  10       20.61       34.46     43.18 o
   0   7  10       82.34       63.64     29.38 o
   1   7  10      214.62      241.01     34.67 o
   2   7  10       10.33       27.09     10.63 o
   3   7  10        2.36        0.29      5.50 o
   4   7  10     1300.26     1398.49    279.95 o
   5   7  10     1693.41     1578.57    304.06 o
   6   7  10      464.89      573.44    341.98 o
   7   7  10      666.39      746.06    170.12 o
   8   7  10      202.18      144.99    115.01 o
   1   8  10      200.76      175.51    102.69 o
   2   8  10      127.34       91.32     69.63 o
   3   8  10        4.28        6.03      9.03 o
   4   8  10      641.41      693.21    181.85 o
   5   8  10      757.35      766.34    198.35 o
   6   8  10       51.17       40.69    102.92 o
   7   8  10       20.14       58.79     62.37 o
   4   9  10      568.50      719.15    361.22 o
   5   9  10     1152.49     1369.66    519.80 o
  -4  -5  11      111.60      118.41     73.94 o
  -3  -5  11      915.06     1390.36    381.16 o
  -2  -5  11      435.94      555.74    104.47 o
  -1  -5  11      237.78      261.41     40.80 o
   0  -5  11      505.17      557.05     88.23 o
   1  -5  11      156.64      199.01     46.00 o
  -5  -4  11       76.01       78.57     53.11 o
  -4  -4  11       17.35       21.47     31.68 o
  -3  -4  11      277.71      276.97     99.88 o
  -2  -4  11       96.50      135.35     45.57 o
  -1  -4  11      146.23      199.47     51.69 o
   0  -4  11       82.95       97.53     30.83 o
   1  -4  11      462.00      546.08     63.26 o
   2  -4  11      305.00      282.93     34.97 o
   3  -4  11      453.36      356.74     54.72 o
  -5  -3  11      669.80      986.72    365.80 o
  -4  -3  11      797.30     1140.88    319.41 o
  -3  -3  11      717.88      715.01    159.68 o
  -2  -3  11      888.04     1132.96    154.14 o
  -1  -3  11        6.26       19.93     17.85 o
   0  -3  11       75.73       80.27     29.04 o
   1  -3  11      807.40      968.13    120.39 o
   2  -3  11       31.06       29.12     12.53 o
   3  -3  11       81.15       69.61     15.16 o
   4  -3  11       11.34       14.71      9.00 o
  -5  -2  11      278.02      359.71    155.66 o
  -4  -2  11      599.47      718.48    336.07 o
  -3  -2  11       50.20       86.11     40.77 o
  -2  -2  11      670.94      853.63    154.84 o
  -1  -2  11      373.51      523.19    118.95 o
   0  -2  11      528.16      827.12    115.89 o
   1  -2  11     3099.85     3581.26    340.24 o
   2  -2  11     1220.38     1383.23    388.47 o
   3  -2  11      301.98      230.59     62.61 o
   4  -2  11      377.19      346.81     62.50 o
   5  -2  11       55.30       58.31     20.13 o
  -5  -1  11       94.44       82.52     61.75 o
  -4  -1  11      920.82     1274.96    352.54 o
  -3  -1  11       67.68      103.33     52.97 o
  -2  -1  11       24.54       34.58     29.70 o
  -1  -1  11       16.23       38.39     26.71 o
   0  -1  11       26.45       25.62     19.65 o
   1  -1  11     1472.53     1830.01    179.98 o
   2  -1  11     1275.02     1169.91    294.27 o
   3  -1  11       55.51       42.28     19.15 o
   4  -1  11      267.40      236.46     46.91 o
   5  -1  11      583.06      594.13    154.14 o
   6  -1  11      434.29      607.70    183.20 o
  -5   0  11      153.09       95.08     53.21 o
  -4   0  11     1533.23     2169.48    784.83 o
  -3   0  11      620.39      867.00    206.90 o
  -2   0  11       80.74      139.70     88.59 o
  -1   0  11     1629.81     2693.98    402.37 o
   0   0  11      929.34     1267.56    177.87 o
   1   0  11     1013.59     1391.83    172.00 o
   2   0  11     1152.00     1111.50    166.09 o
   3   0  11       94.09       87.71     28.51 o
   4   0  11        7.66       20.34     10.30 o
   5   0  11      369.57      343.16     43.99 o
   6   0  11       20.65       37.59     28.28 o
  -4   1  11      155.08      175.30     58.50 o
  -3   1  11      325.26      529.11    144.12 o
  -2   1  11      127.82      146.12     52.82 o
  -1   1  11      602.07     1047.36    172.98 o
   0   1  11     3020.86     3532.15    436.71 o
   1   1  11     1340.99     1423.26    416.66 o
   2   1  11     2243.83     2538.39    245.64 o
   3   1  11      404.93      318.46     44.26 o
   4   1  11      244.27      195.14     39.85 o
   5   1  11     2380.38     2376.29    290.49 o
   6   1  11     1017.75     1096.38    286.67 o
   7   1  11      134.33       88.34     40.34 o
  -4   2  11      156.89       79.20     82.41 o
  -3   2  11      178.59      272.61     78.59 o
  -2   2  11       74.09       63.34     35.42 o
  -1   2  11      166.61      214.20     58.84 o
   0   2  11     2258.06     2532.52    615.24 o
   1   2  11       30.74       29.98     21.46 o
   2   2  11       10.93        8.16     10.28 o
   3   2  11      222.31      175.52     34.78 o
   4   2  11        4.25        3.11      5.19 o
   5   2  11     1664.05     1622.59    175.18 o
   6   2  11     1643.92     1904.01    465.65 o
   7   2  11      103.59      150.03     64.24 o
  -3   3  11      436.81      566.85    100.27 o
  -2   3  11      584.88      894.49    166.96 o
  -1   3  11      270.87      304.86     66.37 o
   0   3  11     3150.02     3401.63    873.48 o
   1   3  11     1680.41     1710.90    448.48 o
   2   3  11      278.31      343.87     87.49 o
   3   3  11      286.76      305.03     35.15 o
   4   3  11       16.70        4.80      6.79 o
   5   3  11      827.00      703.95    186.00 o
   6   3  11     1286.79     1543.27    465.78 o
   7   3  11        6.93        3.10     17.88 o
   8   3  11       32.38       14.16     21.26 o
  -3   4  11        1.04       10.01     14.38 o
  -2   4  11      248.96      155.16    179.11 o
  -1   4  11      150.92      199.91     88.81 o
   0   4  11      720.62      844.41    201.76 o
   1   4  11     1340.67     1483.06    250.12 o
   2   4  11        5.43        9.70     26.73 o
   3   4  11      823.21      884.81    207.77 o
   4   4  11     3412.35     2948.12    546.99 o
   5   4  11     1444.85     1723.54    543.19 o
   6   4  11     1469.09     1580.83    309.57 o
   7   4  11      144.77      158.99    137.63 o
   8   4  11      106.44       40.25     42.34 o
  -2   5  11      398.54      378.40     95.61 o
  -1   5  11      357.55      366.37     69.49 o
   0   5  11      336.80      348.88     74.90 o
   1   5  11      400.58      452.01    113.58 o
   2   5  11      308.34      321.27     69.53 o
   3   5  11        5.69       12.30     17.54 o
   4   5  11     1546.20     1698.89    227.14 o
   5   5  11      620.52      740.97    177.11 o
   6   5  11      297.08      338.19    230.45 o
   7   5  11      206.65      247.73    111.00 o
   8   5  11       26.12       22.40     27.22 o
  -1   6  11      804.94     1072.47    176.61 o
   0   6  11      433.71      464.09     89.13 o
   1   6  11      573.34      671.88    143.56 o
   2   6  11      336.12      447.44     89.67 o
   3   6  11      174.30      162.24     29.70 o
   4   6  11     2057.72     2725.48    531.15 o
   5   6  11      838.64      825.29    210.48 o
   6   6  11       57.19       65.88    107.67 o
   7   6  11       62.76      105.66     81.21 o
   0   7  11       56.54       56.96     24.82 o
   1   7  11       10.59        9.19     12.41 o
   2   7  11      160.84      137.36     46.15 o
   3   7  11      320.77      316.78     52.96 o
   4   7  11     1309.85     1638.53    378.05 o
   5   7  11     1513.01     1762.95    371.27 o
   6   7  11      146.60      177.97     88.89 o
   7   7  11      266.13      342.34    166.15 o
   2   8  11      164.53      152.62     77.76 o
   3   8  11      143.10      199.50     98.02 o
   4   8  11      233.63      258.15    125.79 o
   5   8  11      353.00      440.30    156.51 o
   6   8  11        2.53       23.90     39.60 o
  -2  -5  12      307.30      374.29    112.71 o
  -1  -5  12       10.10        6.14     10.33 o
  -3  -4  12        2.20        4.25     18.30 o
  -2  -4  12       57.28       93.03     39.47 o
  -1  -4  12       26.91       43.68     34.40 o
   0  -4  12      242.56      398.81     65.03 o
   1  -4  12      726.54      943.94    139.72 o
   2  -4  12      149.72      132.37     26.21 o
  -4  -3  12      602.60      848.51    266.62 o
  -3  -3  12       15.84       26.11     25.67 o
  -2  -3  12      124.63      211.68     57.95 o
  -1  -3  12       21.59       37.29     22.78 o
   0  -3  12       13.92       19.09     18.82 o
   1  -3  12      620.00      868.53    130.37 o
   2  -3  12       21.28       27.98     13.26 o
   3  -3  12       28.80       28.59     11.34 o
  -4  -2  12      791.81     1216.47    361.52 o
  -3  -2  12      149.41      241.67     91.02 o
  -2  -2  12      165.79      314.61     83.39 o
  -1  -2  12      926.32     1472.05    182.15 o
   0  -2  12      764.38     1369.64    179.16 o
   1  -2  12     1514.47     1999.79    215.11 o
   2  -2  12      581.11      687.66    205.98 o
   3  -2  12        4.45        1.21      7.09 o
   4  -2  12      180.59      146.08     42.91 o
  -4  -1  12      180.34      275.72    151.59 o
  -3  -1  12       11.28      -11.62     32.39 o
  -2  -1  12      170.36      347.75    222.89 o
  -1  -1  12      760.27     1174.98    221.74 o
   0  -1  12      571.63     1069.72    153.80 o
   1  -1  12      171.26      293.17     90.12 o
   2  -1  12      592.27      697.63    124.20 o
   3  -1  12       55.53       54.52     34.44 o
   4  -1  12      451.21      482.29    107.56 o
   5  -1  12     1155.18     1036.62    225.88 o
  -4   0  12      413.89      684.16    192.60 o
  -3   0  12      405.23      640.43    149.45 o
  -2   0  12        2.76       12.32     23.51 o
  -1   0  12      854.77     1391.93    220.95 o
   0   0  12     1284.61     1940.79    258.11 o
   1   0  12       39.35       43.35     21.61 o
   2   0  12      111.55      111.04     27.76 o
   3   0  12       41.57       25.39     17.35 o
   4   0  12        5.41       -3.14      6.58 o
   5   0  12      858.82      806.77     84.74 o
   6   0  12      199.66      193.42     33.83 o
  -4   1  12        2.69       10.49     20.93 o
  -3   1  12      259.87      418.00    137.88 o
  -2   1  12      177.36      345.60     96.05 o
  -1   1  12      669.20     1277.75    282.31 o
   0   1  12     3061.72     4377.87    528.91 o
   1   1  12      585.49      730.11    122.51 o
   2   1  12      321.70      431.23     71.36 o
   3   1  12      961.31      810.93    138.96 o
   4   1  12      390.63      315.20     59.70 o
   5   1  12     1054.78      953.95    141.07 o
   6   1  12      416.21      498.09    133.70 o
  -3   2  12       51.09       79.58     46.13 o
  -2   2  12      164.21      254.80     90.58 o
  -1   2  12       37.35       55.14     37.42 o
   0   2  12      882.43     1029.18    307.67 o
   1   2  12       72.47       75.66     35.88 o
   2   2  12      140.41      167.77     34.96 o
   3   2  12      851.95      809.93     89.35 o
   4   2  12      991.21      812.44    126.64 o
   5   2  12     1052.25     1019.92    126.92 o
   6   2  12     1036.50     1211.62    233.62 o
   7   2  12       34.31       -1.28     14.23 o
  -3   3  12       70.24       70.48     62.50 o
  -2   3  12      949.80     1498.31    257.72 o
  -1   3  12      592.62      709.95    181.11 o
   0   3  12     1047.95     1373.24    362.32 o
   1   3  12      371.12      451.56    133.61 o
   2   3  12      228.93      201.64     90.87 o
   3   3  12      375.05      433.88     61.08 o
   4   3  12     1196.15      915.13    200.87 o
   5   3  12      129.18      115.40     26.06 o
   6   3  12       65.51       71.36     89.61 o
   7   3  12        3.60        1.46     18.25 o
  -2   4  12      368.15      469.62     92.75 o
  -1   4  12      684.30      926.52    192.10 o
   0   4  12      262.59      318.70     85.00 o
   1   4  12      627.17      619.29    173.48 o
   2   4  12      183.55      218.56     59.38 o
   3   4  12      856.09     1089.15    109.46 o
   4   4  12     3359.79     2806.09    530.05 o
   5   4  12      536.72      347.64    166.70 o
   6   4  12      262.54      286.30    113.75 o
   7   4  12      215.39      239.89    170.33 o
  -1   5  12      398.98      435.56     95.80 o
   0   5  12        3.97       -1.38     10.22 o
   1   5  12       35.34       47.35     40.20 o
   2   5  12       55.91       63.79     32.79 o
   3   5  12      157.28      214.28     63.36 o
   4   5  12     1289.12     1404.96    211.64 o
   5   5  12      511.26      728.82    219.62 o
   6   5  12       43.53       56.39     83.76 o
   7   5  12      334.38      497.44    175.67 o
   0   6  12       95.49       60.68     56.12 o
   1   6  12       21.89       47.24     41.90 o
   2   6  12      733.90      909.20    147.56 o
   3   6  12      463.00      543.02    116.53 o
   4   6  12      643.25      777.49    234.85 o
   5   6  12      247.25      379.77    158.30 o
   6   6  12      113.58      106.41     71.00 o
   7   6  12       57.78       59.13     68.80 o
   2   7  12      479.03      540.67     68.16 o
   3   7  12      799.52     1224.91    323.78 o
   4   7  12      738.86      871.94    261.03 o
   5   7  12      690.11      977.83    298.83 o
   6   7  12       52.76       91.24     72.08 o
  -1  -4  13      201.58      412.54    177.26 o
  -3  -3  13       22.91       34.14     33.23 o
  -2  -3  13        2.18       15.37     28.57 o
  -1  -3  13      284.73      627.28    126.82 o
   0  -3  13       30.48       21.70     33.76 o
   1  -3  13       63.46       38.32     28.44 o
   2  -3  13       11.21       13.04     11.32 o
  -3  -2  13      128.14      319.28    109.41 o
  -2  -2  13       99.45      192.21     84.53 o
  -1  -2  13     1232.51     2703.97    432.09 o
   0  -2  13      711.50     1503.94    222.29 o
   1  -2  13       81.38       40.11     32.60 o
   2  -2  13      154.83       91.55     67.61 o
   3  -2  13        1.25       -1.05      7.88 o
  -3  -1  13       93.53      150.57    154.22 o
  -2  -1  13        2.23        0.65     21.97 o
  -1  -1  13      477.22     1133.92    209.86 o
   0  -1  13      799.33     1776.40    293.03 o
   1  -1  13       67.01       90.06     34.32 o
   2  -1  13      407.24      471.16     77.97 o
   3  -1  13      389.61      505.78    125.33 o
   4  -1  13      316.80      393.81    120.37 o
  -3   0  13      227.21      425.82    123.00 o
  -2   0  13      117.89      234.46    110.86 o
  -1   0  13      269.68      506.68    130.15 o
   0   0  13      657.07     1221.12    252.15 o
   1   0  13      109.41      171.67     49.45 o
   2   0  13       51.96       64.50     28.65 o
   3   0  13      337.70      275.79     86.43 o
   4   0  13      211.82      157.49     37.38 o
   5   0  13      356.83      339.80     73.66 o
  -3   1  13      145.03      369.32    106.79 o
  -2   1  13      845.93     1996.40    419.05 o
  -1   1  13      615.13     1133.52    250.69 o
   0   1  13     1200.86     1798.28    409.23 o
   1   1  13      229.90      360.12    146.81 o
   2   1  13        7.82       43.15     25.09 o
   3   1  13     1134.83     1083.13    190.16 o
   4   1  13      574.16      429.26     64.91 o
   5   1  13       64.15       46.96     18.62 o
   6   1  13      133.84      116.35     21.32 o
  -2   2  13      463.78      835.11    173.19 o
  -1   2  13       65.83      122.73     84.28 o
   0   2  13       95.27      162.23     61.20 o
   1   2  13      232.81      392.31    100.78 o
   2   2  13       14.95       30.37     18.72 o
   3   2  13     1231.55     1244.34    155.09 o
   4   2  13     1588.53     1386.66    241.09 o
   5   2  13      282.02      227.48     53.38 o
   6   2  13      375.92      276.11    123.00 o
  -2   3  13      684.40     1207.00    207.42 o
  -1   3  13      408.77      671.43    171.97 o
   0   3  13        2.73       -1.63     60.12 o
   1   3  13       82.25      105.27     45.07 o
   2   3  13       26.37       43.60     41.07 o
   3   3  13      265.97      316.49     57.65 o
   4   3  13      875.02      858.20    177.21 o
   5   3  13        4.58        5.85      6.68 o
   6   3  13        4.30      -10.77     28.46 o
  -1   4  13      664.80      934.28    316.72 o
   0   4  13       28.01       61.62     36.04 o
   1   4  13      289.10      364.89    132.29 o
   2   4  13     1002.48     1069.31    219.99 o
   3   4  13      649.00      784.90    100.69 o
   4   4  13     1400.57     1533.70    364.88 o
   5   4  13      152.49      175.45     61.17 o
   6   4  13       22.94       47.99     51.64 o
   0   5  13       29.77       49.01     34.13 o
   1   5  13        6.85        5.61     23.38 o
   2   5  13      720.26      667.61    205.56 o
   3   5  13      491.86      565.29    132.26 o
   4   5  13      532.97      621.52    144.43 o
   5   5  13      282.99      353.32    151.37 o
   6   5  13       34.42       45.99     58.39 o
   1   6  13        6.33       17.27     21.33 o
   2   6  13      377.01      434.13    115.85 o
   3   6  13      461.58      546.05    203.50 o
   4   6  13       51.37       43.98     48.91 o
   5   6  13       47.60       26.46     48.91 o
   6   6  13        7.76       24.45     50.18 o
   4   7  13       72.65       91.80    138.70 o
  -1  -2  14      385.17      907.92    161.51 o
   0  -2  14      267.94      604.53    113.13 o
   1  -2  14       30.55       36.91     24.48 o
   2  -2  14       33.03       14.62     14.48 o
  -2  -1  14      205.47      405.43    144.53 o
  -1  -1  14      337.12      827.47    194.51 o
   0  -1  14      589.11     1323.97    199.64 o
   1  -1  14       22.48       59.78     30.44 o
   2  -1  14      167.29       91.35     80.13 o
   3  -1  14      808.27      968.09    262.48 o
  -2   0  14      306.81      851.19    223.39 o
  -1   0  14        2.31       17.33     35.55 o
   0   0  14       33.67       75.13     82.03 o
   1   0  14        5.09        2.33     18.35 o
   2   0  14        5.77       23.23     25.01 o
   3   0  14      615.55      807.84    214.53 o
   4   0  14      220.01      170.95     71.75 o
  -2   1  14      965.24     2041.56    447.75 o
  -1   1  14      199.29      478.19    135.50 o
   0   1  14       54.64      159.73     70.02 o
   1   1  14      244.79      423.80     82.87 o
   2   1  14       59.10       46.96     27.99 o
   3   1  14      508.36      520.60     78.62 o
   4   1  14      439.06      359.55     83.81 o
  -1   2  14      169.20      371.71    134.68 o
   0   2  14        1.42      -10.23     27.31 o
   1   2  14      376.94      673.21    173.60 o
   2   2  14      410.60      633.42    163.00 o
   3   2  14      862.80     1001.25    130.36 o
   4   2  14     1050.33      886.00    208.57 o
   5   2  14       33.97       24.97     13.34 o
  -1   3  14      129.72      231.22    124.01 o
   0   3  14       78.89      150.37     66.51 o
   1   3  14       47.19       55.79     39.26 o
   2   3  14      579.17      738.25    233.62 o
   3   3  14      109.62      139.12     30.29 o
   4   3  14      152.86      127.04     30.03 o
   5   3  14       29.92       29.79     29.95 o
   0   4  14       58.96      102.39     50.23 o
   1   4  14      220.40      294.01    144.92 o
   2   4  14     1147.12     1164.97    419.40 o
   3   4  14      275.52      374.43     71.15 o
   4   4  14       98.99      103.24     48.73 o
   5   4  14       53.89       72.72     42.58 o
   1   5  14       31.77       67.16     72.48 o
   2   5  14      720.40      724.50    215.59 o
   3   5  14      589.21      813.42     82.68 o
   4   5  14       63.65       95.45     59.12 o
   5   5  14      207.16      338.82    171.97 o
   0   0  15        8.62       35.62     30.89 o
   1   0  15      161.18      458.35     94.67 o
   2   0  15      124.50      205.42     47.42 o
   0   1  15        0.73        9.85     26.73 o
   1   1  15      265.64      559.27    110.14 o
   2   1  15      206.60      359.96     72.43 o
   3   1  15       33.78       35.76     19.22 o
   1   2  15      553.12     1164.39    293.50 o
   2   2  15     1075.61     2106.48    334.18 o
   3   2  15      181.68      214.61     44.37 o
   1   3  15       37.95       52.84     44.44 o
   2   3  15      416.67      798.10    122.29 o
   3   3  15       75.60      112.46     29.95 o
 
